# Supplementary material for: A living library concept to capture the dynamics and reactivity of mixed-metal clusters for catalysis
Source: Nat Chem. 2025 Jan 23;17(4):525–31. doi: 10.1038/s41557-024-01726-3 (PMC11964927; doi:10.1038/s41557-024-01726-3)
Supplement: Supplementary file 2 — XYZ coordinates of the optimized lowest energy isomer of compound F. [file 41557_2024_1726_MOESM2_ESM.xyz]

  214
F1.xyz
Cu1     4.569716    14.965904    17.951547
Zn1     5.460892    17.092847    18.640052
Zn2     3.366269    16.587769    16.786677
Zn3     3.432901    13.668404    19.514916
Zn4     5.515265    12.862871    17.583253
Zn5     6.149180    15.739438    16.436420
Cu2     3.206442    16.258441    19.453855
Cu3     5.200118    15.230816    20.348996
Cu4     6.847450    14.749930    18.638492
Zn6     3.073910    13.803132    16.631828
Zn7     6.615228    19.079651    18.944427
Zn8     2.334434    18.063593    15.327376
Zn9     2.591606    11.970659    20.835183
Zn10    6.554066    10.896047    16.925916
 C1     8.096915    15.119387    15.325591
 C2     8.179407    16.506474    15.672626
 C3     7.090433    17.191082    15.033243
 C4     6.344658    16.223167    14.274948
 C5     6.960607    14.942284    14.469918
 C6     9.029748    14.025811    15.742559
 C7     9.208478    17.156188    16.540979
 C8     6.791315    18.653627    15.131576
 C9     5.173740    16.511727    13.392610
 C10     6.514510    13.650375    13.865214
 H     9.640821    14.324101    16.602728
 H     9.721512    13.754051    14.929331
 H     8.482579    13.116324    16.029576
 H     9.815360    16.410758    17.067441
 H     8.742530    17.798708    17.302426
 H     9.893944    17.785870    15.953977
 H     7.107041    19.051975    16.105172
 H     5.714590    18.847017    15.041748
 H     7.301381    19.234551    14.346684
 H     4.612873    17.386164    13.745863
 H     4.470025    15.671765    13.366759
 H     5.490689    16.709701    12.356131
 H     6.698165    12.803766    14.541651
 H     7.034647    13.435902    12.918233
 H     5.439043    13.669783    13.655072
 C11     1.205403    17.167594    19.437263
 C12     2.187617    18.180616    19.707934
 C13     2.849343    17.841774    20.940897
 C14     2.292031    16.613614    21.419666
 C15     1.278357    16.190832    20.486121
 C16     0.185687    17.186249    18.345244
 C17     2.421223    19.427750    18.915330
 C18     3.871861    18.685570    21.629037
 C19     2.584063    15.940033    22.722671
 C20     0.334522    15.051697    20.699567
 H    -0.736322    17.695804    18.667798
 H     0.557061    17.701480    17.450478
 H    -0.087239    16.169021    18.043070
 H     1.891783    20.289130    19.353441
 H     3.488927    19.681254    18.874178
 H     2.078215    19.308190    17.879958
 H     3.399614    19.503871    22.196406
 H     4.472974    18.099621    22.333618
 H     4.567540    19.135100    20.908484
 H     3.550147    16.261443    23.129552
 H     1.815387    16.178021    23.475686
 H     2.612003    14.848534    22.613405
 H    -0.511417    15.352622    21.339309
 H    -0.082579    14.690063    19.753086
 H     0.831686    14.198653    21.181311
 C21     6.404341    14.097080    21.714780
 C22     7.045988    15.347878    21.376585
 C23     8.047456    15.062569    20.356202
 C24     8.000481    13.643652    20.088295
 C25     6.964117    13.073984    20.889451
 C26     5.528490    13.830207    22.909316
 C27     7.066866    16.609380    22.192912
 C28     9.167819    16.010694    20.040626
 C29     9.017942    12.846332    19.319269
 C30     6.527601    11.645911    20.871153
 H     6.091819    13.296853    23.690843
 H     5.148833    14.757322    23.351681
 H     4.660802    13.209461    22.647376
 H     7.978386    16.663466    22.811757
 H     7.048190    17.501398    21.550233
 H     6.206351    16.671754    22.869653
 H     9.826435    16.149122    20.914388
 H     9.788671    15.645898    19.214550
 H     8.786525    17.001728    19.757175
 H     8.541975    12.072471    18.701395
 H     9.610190    13.478249    18.647798
 H     9.719455    12.344851    20.004853
 H     5.442776    11.563660    21.039517
 H     6.741154    11.174483    19.901745
 H     7.030408    11.045600    21.647601
 C31     2.702905    12.149211    15.065821
 C32     2.161089    11.689695    16.310879
 C33     1.108124    12.580730    16.696605
 C34     1.014591    13.610811    15.704884
 C35     2.006729    13.346882    14.695770
 C36     3.734816    11.424917    14.261171
 C37     2.609627    10.476119    17.064235
 C38     0.212636    12.409460    17.881953
 C39    -0.012221    14.695914    15.614020
 C40     2.150411    14.136825    13.431683
 H     4.623381    11.174907    14.859926
 H     3.329126    10.480726    13.868128
 H     4.069785    12.018353    13.403553
 H     2.558743    10.640227    18.150170
 H     3.652184    10.226121    16.824679
 H     1.988483     9.596494    16.831578
 H    -0.312314    13.340255    18.127161
 H    -0.554440    11.641373    17.694211
 H     0.774729    12.106708    18.777471
 H    -0.590162    14.782227    16.540960
 H     0.442447    15.676398    15.413990
 H    -0.728703    14.494542    14.802058
 H     2.103638    15.217466    13.627903
 H     3.102845    13.931620    12.928037
 H     1.346553    13.896936    12.717067
 C41     6.248672    21.321205    19.555218
 C42     7.076557    20.724987    20.558438
 C43     8.292504    20.295418    19.934554
 C44     8.222490    20.642039    18.540905
 C45     6.950463    21.265958    18.307459
 C46     4.929479    21.994714    19.778815
 C47     6.786201    20.664273    22.026767
 C48     9.481193    19.721258    20.644035
 C49     9.350161    20.554149    17.558693
 C50     6.483751    21.865075    17.015716
 H     5.066795    23.053389    20.051543
 H     4.305557    21.972230    18.876209
 H     4.356993    21.523126    20.587589
 H     5.713807    20.761646    22.232064
 H     7.125592    19.721425    22.476596
 H     7.295836    21.479890    22.564258
 H     9.182301    19.083867    21.486614
 H    10.101049    19.112513    19.973571
 H    10.126105    20.516582    21.051212
 H    10.052584    19.752009    17.815280
 H     8.997006    20.368984    16.536293
 H     9.923165    21.495107    17.539406
 H     6.682593    22.948043    16.979427
 H     6.987904    21.412655    16.153186
 H     5.402863    21.730294    16.874303
 C51     0.591125    18.655115    13.963721
 C52     0.654765    19.629687    15.015481
 C53     1.909921    20.310723    14.911025
 C54     2.620468    19.766879    13.791159
 C55     1.806248    18.742105    13.204817
 C56    -0.583428    17.783626    13.637681
 C57    -0.443126    19.950187    15.983617
 C58     2.371149    21.452227    15.764421
 C59     3.923376    20.276436    13.254791
 C60     2.114167    17.980512    11.951357
 H    -1.155562    17.517584    14.535846
 H    -1.277223    18.289772    12.947339
 H    -0.272543    16.847457    13.156184
 H    -0.050832    20.270360    16.958120
 H    -1.081019    20.765388    15.606728
 H    -1.094021    19.084440    16.159286
 H     1.888260    21.443591    16.749329
 H     3.456680    21.420530    15.928586
 H     2.142177    22.423416    15.297506
 H     4.555329    20.692066    14.050094
 H     4.498981    19.488673    12.752154
 H     3.761631    21.079163    12.517303
 H     1.673767    16.975049    11.965775
 H     1.715271    18.496551    11.063363
 H     3.194661    17.865089    11.801028
 C61     1.572984    11.484814    22.856571
 C62     0.707350    11.051052    21.800221
 C63     1.390605    10.033389    21.054942
 C64     2.684637     9.845124    21.646189
 C65     2.792393    10.733845    22.767304
 C66     1.229722    12.485479    23.918195
 C67    -0.700391    11.506674    21.566121
 C68     0.798564     9.208344    19.954210
 C69     3.705842     8.830981    21.229539
 C70     3.919143    10.750211    23.754402
 H     0.552993    13.262771    23.539803
 H     2.124480    12.989547    24.305675
 H     0.727999    12.007509    24.774770
 H    -0.860213    12.531728    21.923736
 H    -0.962873    11.483276    20.500535
 H    -1.422000    10.862137    22.093075
 H     0.193676     8.384292    20.364998
 H     0.142170     9.798388    19.301971
 H     1.574144     8.758231    19.323201
 H     3.562032     7.872048    21.752683
 H     3.653668     8.626555    20.152909
 H     4.725740     9.172086    21.450218
 H     4.896305    10.630146    23.268640
 H     3.814434     9.928557    24.480808
 H     3.946643    11.685584    24.325842
 C71     8.560626     9.803980    16.562532
 C72     7.900075     9.149456    17.654264
 C73     6.665408     8.610454    17.166266
 C74     6.565712     8.921459    15.769962
 C75     7.733118     9.669344    15.397950
 C76     9.930724    10.409331    16.598710
 C77     8.455105     8.963239    19.033302
 C78     5.684511     7.791293    17.948153
 C79     5.502099     8.418411    14.842807
 C80     8.075683    10.141688    14.017390
 H    10.174423    10.810052    17.590587
 H    10.700943     9.660614    16.353359
 H    10.034227    11.228611    15.876071
 H     9.091238     8.065362    19.087424
 H     9.071363     9.815605    19.346620
 H     7.658362     8.840824    19.778026
 H     5.720624     8.032641    19.017594
 H     4.654310     7.958141    17.605944
 H     5.888620     6.713104    17.849340
 H     4.507950     8.430304    15.308985
 H     5.445366     9.017962    13.926702
 H     5.706228     7.378894    14.540356
 H     8.692586    11.049337    14.042528
 H     8.640973     9.378689    13.458896
 H     7.175607    10.373442    13.433348
 
