# Supplementary material for: A living library concept to capture the dynamics and reactivity of mixed-metal clusters for catalysis
Source: Nat Chem. 2025 Jan 23;17(4):525–31. doi: 10.1038/s41557-024-01726-3 (PMC11964927; doi:10.1038/s41557-024-01726-3)
Supplement: Supplementary file 3 — XYZ coordinates of the optimized other isomers of compound F. [file 41557_2024_1726_MOESM3_ESM.xyz]

  214
F1.xyz
Cu     4.569716    14.965904    17.951547
Zn     5.460892    17.092847    18.640052
Zn     3.366269    16.587769    16.786677
Zn     3.432901    13.668404    19.514916
Zn     5.515265    12.862871    17.583253
Zn     6.149180    15.739438    16.436420
Cu     3.206442    16.258441    19.453855
Cu     5.200118    15.230816    20.348996
Cu     6.847450    14.749930    18.638492
Zn     3.073910    13.803132    16.631828
Zn     6.615228    19.079651    18.944427
Zn     2.334434    18.063593    15.327376
Zn     2.591606    11.970659    20.835183
Zn     6.554066    10.896047    16.925916
 C     8.096915    15.119387    15.325591
 C     8.179407    16.506474    15.672626
 C     7.090433    17.191082    15.033243
 C     6.344658    16.223167    14.274948
 C     6.960607    14.942284    14.469918
 C     9.029748    14.025811    15.742559
 C     9.208478    17.156188    16.540979
 C     6.791315    18.653627    15.131576
 C     5.173740    16.511727    13.392610
 C     6.514510    13.650375    13.865214
 H     9.640821    14.324101    16.602728
 H     9.721512    13.754051    14.929331
 H     8.482579    13.116324    16.029576
 H     9.815360    16.410758    17.067441
 H     8.742530    17.798708    17.302426
 H     9.893944    17.785870    15.953977
 H     7.107041    19.051975    16.105172
 H     5.714590    18.847017    15.041748
 H     7.301381    19.234551    14.346684
 H     4.612873    17.386164    13.745863
 H     4.470025    15.671765    13.366759
 H     5.490689    16.709701    12.356131
 H     6.698165    12.803766    14.541651
 H     7.034647    13.435902    12.918233
 H     5.439043    13.669783    13.655072
 C     1.205403    17.167594    19.437263
 C     2.187617    18.180616    19.707934
 C     2.849343    17.841774    20.940897
 C     2.292031    16.613614    21.419666
 C     1.278357    16.190832    20.486121
 C     0.185687    17.186249    18.345244
 C     2.421223    19.427750    18.915330
 C     3.871861    18.685570    21.629037
 C     2.584063    15.940033    22.722671
 C     0.334522    15.051697    20.699567
 H    -0.736322    17.695804    18.667798
 H     0.557061    17.701480    17.450478
 H    -0.087239    16.169021    18.043070
 H     1.891783    20.289130    19.353441
 H     3.488927    19.681254    18.874178
 H     2.078215    19.308190    17.879958
 H     3.399614    19.503871    22.196406
 H     4.472974    18.099621    22.333618
 H     4.567540    19.135100    20.908484
 H     3.550147    16.261443    23.129552
 H     1.815387    16.178021    23.475686
 H     2.612003    14.848534    22.613405
 H    -0.511417    15.352622    21.339309
 H    -0.082579    14.690063    19.753086
 H     0.831686    14.198653    21.181311
 C     6.404341    14.097080    21.714780
 C     7.045988    15.347878    21.376585
 C     8.047456    15.062569    20.356202
 C     8.000481    13.643652    20.088295
 C     6.964117    13.073984    20.889451
 C     5.528490    13.830207    22.909316
 C     7.066866    16.609380    22.192912
 C     9.167819    16.010694    20.040626
 C     9.017942    12.846332    19.319269
 C     6.527601    11.645911    20.871153
 H     6.091819    13.296853    23.690843
 H     5.148833    14.757322    23.351681
 H     4.660802    13.209461    22.647376
 H     7.978386    16.663466    22.811757
 H     7.048190    17.501398    21.550233
 H     6.206351    16.671754    22.869653
 H     9.826435    16.149122    20.914388
 H     9.788671    15.645898    19.214550
 H     8.786525    17.001728    19.757175
 H     8.541975    12.072471    18.701395
 H     9.610190    13.478249    18.647798
 H     9.719455    12.344851    20.004853
 H     5.442776    11.563660    21.039517
 H     6.741154    11.174483    19.901745
 H     7.030408    11.045600    21.647601
 C     2.702905    12.149211    15.065821
 C     2.161089    11.689695    16.310879
 C     1.108124    12.580730    16.696605
 C     1.014591    13.610811    15.704884
 C     2.006729    13.346882    14.695770
 C     3.734816    11.424917    14.261171
 C     2.609627    10.476119    17.064235
 C     0.212636    12.409460    17.881953
 C    -0.012221    14.695914    15.614020
 C     2.150411    14.136825    13.431683
 H     4.623381    11.174907    14.859926
 H     3.329126    10.480726    13.868128
 H     4.069785    12.018353    13.403553
 H     2.558743    10.640227    18.150170
 H     3.652184    10.226121    16.824679
 H     1.988483     9.596494    16.831578
 H    -0.312314    13.340255    18.127161
 H    -0.554440    11.641373    17.694211
 H     0.774729    12.106708    18.777471
 H    -0.590162    14.782227    16.540960
 H     0.442447    15.676398    15.413990
 H    -0.728703    14.494542    14.802058
 H     2.103638    15.217466    13.627903
 H     3.102845    13.931620    12.928037
 H     1.346553    13.896936    12.717067
 C     6.248672    21.321205    19.555218
 C     7.076557    20.724987    20.558438
 C     8.292504    20.295418    19.934554
 C     8.222490    20.642039    18.540905
 C     6.950463    21.265958    18.307459
 C     4.929479    21.994714    19.778815
 C     6.786201    20.664273    22.026767
 C     9.481193    19.721258    20.644035
 C     9.350161    20.554149    17.558693
 C     6.483751    21.865075    17.015716
 H     5.066795    23.053389    20.051543
 H     4.305557    21.972230    18.876209
 H     4.356993    21.523126    20.587589
 H     5.713807    20.761646    22.232064
 H     7.125592    19.721425    22.476596
 H     7.295836    21.479890    22.564258
 H     9.182301    19.083867    21.486614
 H    10.101049    19.112513    19.973571
 H    10.126105    20.516582    21.051212
 H    10.052584    19.752009    17.815280
 H     8.997006    20.368984    16.536293
 H     9.923165    21.495107    17.539406
 H     6.682593    22.948043    16.979427
 H     6.987904    21.412655    16.153186
 H     5.402863    21.730294    16.874303
 C     0.591125    18.655115    13.963721
 C     0.654765    19.629687    15.015481
 C     1.909921    20.310723    14.911025
 C     2.620468    19.766879    13.791159
 C     1.806248    18.742105    13.204817
 C    -0.583428    17.783626    13.637681
 C    -0.443126    19.950187    15.983617
 C     2.371149    21.452227    15.764421
 C     3.923376    20.276436    13.254791
 C     2.114167    17.980512    11.951357
 H    -1.155562    17.517584    14.535846
 H    -1.277223    18.289772    12.947339
 H    -0.272543    16.847457    13.156184
 H    -0.050832    20.270360    16.958120
 H    -1.081019    20.765388    15.606728
 H    -1.094021    19.084440    16.159286
 H     1.888260    21.443591    16.749329
 H     3.456680    21.420530    15.928586
 H     2.142177    22.423416    15.297506
 H     4.555329    20.692066    14.050094
 H     4.498981    19.488673    12.752154
 H     3.761631    21.079163    12.517303
 H     1.673767    16.975049    11.965775
 H     1.715271    18.496551    11.063363
 H     3.194661    17.865089    11.801028
 C     1.572984    11.484814    22.856571
 C     0.707350    11.051052    21.800221
 C     1.390605    10.033389    21.054942
 C     2.684637     9.845124    21.646189
 C     2.792393    10.733845    22.767304
 C     1.229722    12.485479    23.918195
 C    -0.700391    11.506674    21.566121
 C     0.798564     9.208344    19.954210
 C     3.705842     8.830981    21.229539
 C     3.919143    10.750211    23.754402
 H     0.552993    13.262771    23.539803
 H     2.124480    12.989547    24.305675
 H     0.727999    12.007509    24.774770
 H    -0.860213    12.531728    21.923736
 H    -0.962873    11.483276    20.500535
 H    -1.422000    10.862137    22.093075
 H     0.193676     8.384292    20.364998
 H     0.142170     9.798388    19.301971
 H     1.574144     8.758231    19.323201
 H     3.562032     7.872048    21.752683
 H     3.653668     8.626555    20.152909
 H     4.725740     9.172086    21.450218
 H     4.896305    10.630146    23.268640
 H     3.814434     9.928557    24.480808
 H     3.946643    11.685584    24.325842
 C     8.560626     9.803980    16.562532
 C     7.900075     9.149456    17.654264
 C     6.665408     8.610454    17.166266
 C     6.565712     8.921459    15.769962
 C     7.733118     9.669344    15.397950
 C     9.930724    10.409331    16.598710
 C     8.455105     8.963239    19.033302
 C     5.684511     7.791293    17.948153
 C     5.502099     8.418411    14.842807
 C     8.075683    10.141688    14.017390
 H    10.174423    10.810052    17.590587
 H    10.700943     9.660614    16.353359
 H    10.034227    11.228611    15.876071
 H     9.091238     8.065362    19.087424
 H     9.071363     9.815605    19.346620
 H     7.658362     8.840824    19.778026
 H     5.720624     8.032641    19.017594
 H     4.654310     7.958141    17.605944
 H     5.888620     6.713104    17.849340
 H     4.507950     8.430304    15.308985
 H     5.445366     9.017962    13.926702
 H     5.706228     7.378894    14.540356
 H     8.692586    11.049337    14.042528
 H     8.640973     9.378689    13.458896
 H     7.175607    10.373442    13.433348

  214
F2.xyz
Zn    -3.742808    -3.827517    20.760255
Zn    -3.092344    -2.388122    19.061826
Zn    -0.990929    -2.316628    17.102952
Zn     0.064722    -4.377647    16.903178
Zn    -2.988647     0.727356    16.405540
Zn    -4.024613     2.405529    15.174030
Zn    -0.876908     1.633920    18.310082
Zn     0.061236     3.639193    19.023216
Zn    -3.348008     1.180573    19.085199
Zn    -1.423470    -0.851829    20.366444
Cu     0.361840    -0.668240    18.614378
Cu    -2.021731    -0.462243    18.162587
Cu    -3.418534    -1.788451    16.724089
Cu    -0.383772     0.055441    16.426387
 C    -5.377172    -2.954148    16.799372
 C     1.535682    -0.417516    20.437759
 C    -3.784713    -3.214481    15.119485
 C    -4.500593    -1.992738    14.872643
 C    -5.482359    -1.835326    15.921380
 C    -4.306521    -3.791957    16.323123
 C     1.336688    -6.125953    17.645539
 C    -3.709280     2.473992    20.969575
 C     0.633093    -0.186583    21.521893
 C     2.007157    -5.571057    16.503764
 C    -4.230223     1.186308    21.304379
 C     0.073845    -6.649306    17.205715
 C    -2.788382    -3.867104    14.215908
 H    -3.234005    -4.730649    13.697368
 H    -2.430497    -3.173158    13.447425
 H    -1.911163    -4.230937    14.768745
 C     0.839001     5.123280    20.570661
 C    -0.149217     5.799786    19.776784
 C     0.343565     5.879071    18.433615
 C     1.641370     5.278202    18.399235
 C     1.945980     4.801344    19.714931
 C     0.785513     4.930614    22.055868
 H     1.163857     5.819021    22.586654
 H    -0.238957     4.754629    22.408159
 H     1.396474     4.077461    22.376880
 C    -1.380523     6.474353    20.298807
 H    -1.144656     7.488664    20.659316
 H    -2.148768     6.579701    19.522813
 H    -1.829121     5.929659    21.138358
 C    -0.338330     6.551720    17.281637
 H    -0.028856     7.604952    17.185717
 H    -0.102919     6.058142    16.329267
 H    -1.429206     6.542254    17.398016
 C     2.569218     5.285714    17.223572
 H     3.040919     6.274287    17.105464
 H     3.376660     4.553594    17.339610
 H     2.051439     5.062117    16.281279
 C     3.240109     4.183804    20.149593
 H     3.978530     4.953648    20.425455
 H     3.104891     3.536243    21.025203
 H     3.688919     3.573149    19.355119
 C     1.162870    -5.758729    15.362294
 C     1.551980     1.063540    15.788526
 C     2.592225     0.570118    20.024660
 H     3.320386     0.726936    20.837079
 H     3.152118     0.226145    19.147661
 H     2.158592     1.548520    19.776951
 C     0.508603     1.118210    22.240962
 H     1.422883     1.347426    22.813102
 H     0.349276     1.949040    21.537026
 H    -0.326533     1.117409    22.951659
 C    -3.870578    -5.095731    16.913317
 H    -4.340900    -5.950255    16.399725
 H    -2.780451    -5.214267    16.834724
 H    -4.129017    -5.160039    17.977723
 C     0.410953     1.640857    15.135112
 C    -5.261311     0.861606    20.370243
 C    -4.418177     2.953246    19.814823
 C    -5.134602    -5.681529    21.093883
 C     0.502435    -0.608323    14.561190
 C     1.486321    -1.830789    20.114290
 C    -0.025369    -6.433136    15.793053
 C     0.020420    -1.449527    21.869443
 C     1.599305    -0.325010    15.450870
 C    -3.771049     0.294821    22.413866
 C    -6.297134    -3.288586    17.929365
 H    -7.069643    -4.005047    17.605875
 H    -5.758208    -3.737553    18.774531
 H    -6.814361    -2.400930    18.309533
 C    -0.221896     0.612113    14.349652
 C    -5.393726     1.956765    19.453168
 C    -6.062196    -0.401601    20.372237
 H    -6.900871    -0.356017    21.085377
 H    -6.484306    -0.605283    19.381441
 H    -5.446783    -1.272378    20.644343
 C    -2.629816     3.217898    21.687737
 C    -5.755145    -4.566364    21.742487
 C    -4.458707    -1.166784    13.626500
 H    -5.298901    -1.425426    12.961462
 H    -4.525021    -0.092074    13.845661
 H    -3.534204    -1.332501    13.061765
 C     0.544338    -2.452168    20.979534
 C     3.399947    -5.017697    16.492388
 H     4.144180    -5.816956    16.346158
 H     3.542624    -4.291258    15.682458
 H     3.647816    -4.514624    17.435686
 C     1.933682    -6.320121    19.005103
 C     0.300848    -1.893297    13.825409
 H     0.969491    -1.962459    12.951943
 H     0.499859    -2.763434    14.464995
 H    -0.728120    -1.983098    13.461641
 C    -6.401125     2.091618    18.355384
 H    -7.164206     2.845363    18.602103
 H    -5.932967     2.393396    17.407688
 H    -6.919395     1.144180    18.173358
 C    -3.855647    -5.895296    21.704136
 C    -0.754238    -1.746024    23.128709
 H    -0.090334    -2.161172    23.902106
 H    -1.221041    -0.845172    23.543698
 H    -1.552182    -2.478378    22.951819
 C     2.545588     1.817457    16.610394
 H     3.185009     2.449563    15.975126
 H     2.052923     2.476079    17.339766
 H     3.202889     1.140127    17.166602
 C    -5.743793    -6.530457    20.020223
 H    -6.337067    -7.352886    20.450501
 H    -6.414994    -5.952634    19.371988
 H    -4.977490    -6.985740    19.379667
 C    -4.865843    -4.088929    22.757744
 C     2.466223    -2.582378    19.256327
 H     3.209891    -3.100922    19.882347
 H     1.962304    -3.337612    18.637329
 H     3.014847    -1.920210    18.577797
 C    -1.284256     0.821411    13.321801
 H    -0.837769     1.065971    12.343768
 H    -1.900419    -0.074180    13.189877
 H    -1.960683     1.638244    13.599840
 C    -6.508300    -0.749095    15.962482
 H    -7.313711    -0.928741    15.232271
 H    -6.973956    -0.677756    16.952052
 H    -6.066494     0.230094    15.730793
 C    -1.112021    -6.953368    14.903352
 H    -0.926013    -8.005290    14.633753
 H    -2.097357    -6.911845    15.384361
 H    -1.176939    -6.386402    13.967009
 C    -4.202145     4.262466    19.119235
 H    -4.790656     5.076701    19.571448
 H    -3.145023     4.557062    19.151595
 H    -4.486011     4.190564    18.060928
 C    -3.691559    -4.916714    22.743768
 C    -0.912250    -7.385664    18.060445
 H    -0.673746    -8.459576    18.121126
 H    -0.926345    -6.995871    19.086180
 H    -1.932062    -7.300784    17.664056
 C     1.502789    -5.396766    13.948644
 H     1.983230    -6.237580    13.423091
 H     0.609983    -5.120966    13.372177
 H     2.197134    -4.548056    13.904814
 C     2.659246    -1.315178    15.813291
 H     3.337628    -1.499021    14.964614
 H     3.274506    -0.962144    16.649288
 H     2.222343    -2.281240    16.102152
 C     0.149421    -3.892900    20.942138
 H    -0.830175    -4.050476    21.412973
 H     0.068907    -4.248974    19.903445
 H     0.878537    -4.539143    21.456382
 C     0.015815     3.083700    15.165699
 H     0.485406     3.650726    14.345890
 H    -1.072642     3.196988    15.070709
 H     0.309400     3.553463    16.114064
 C    -7.126166    -4.031099    21.462315
 H    -7.875471    -4.481430    22.132648
 H    -7.175817    -2.943671    21.605100
 H    -7.442629    -4.243568    20.433734
 C    -2.902837    -7.012368    21.405348
 H    -3.086178    -7.882994    22.055480
 H    -2.995344    -7.356135    20.367759
 H    -1.859491    -6.706640    21.561306
 C    -2.591731    -4.913682    23.761770
 H    -2.768935    -5.685850    24.527709
 H    -1.609091    -5.122535    23.317975
 H    -2.523608    -3.952707    24.285362
 C    -5.155185    -2.982776    23.726817
 H    -5.686094    -3.355559    24.617327
 H    -4.234844    -2.496729    24.075454
 H    -5.785559    -2.205767    23.275265
 C    -3.699634     3.998582    13.469416
 C    -4.319419     4.603817    14.611194
 C    -5.606308     3.990572    14.792358
 C    -5.765135     2.991901    13.771455
 C    -4.589537     3.002000    12.956140
 C    -2.414465     4.437003    12.837384
 H    -2.603651     5.150032    12.018856
 H    -1.758870     4.940023    13.558524
 H    -1.853052     3.596620    12.408723
 C    -3.774031     5.757036    15.397531
 H    -4.024818     6.721390    14.927162
 H    -4.178225     5.778640    16.417453
 H    -2.680631     5.709117    15.479439
 C    -6.670965     4.455202    15.738596
 H    -7.247254     5.284985    15.298426
 H    -7.383698     3.656268    15.976580
 H    -6.254204     4.818795    16.686492
 C    -6.988056     2.156057    13.542832
 H    -7.690067     2.650137    12.852214
 H    -6.736428     1.180532    13.106532
 H    -7.530316     1.967025    14.478147
 C    -4.362212     2.176512    11.726808
 H    -4.719011     2.697628    10.823930
 H    -3.297440     1.958451    11.574182
 H    -4.892889     1.217132    11.776890
 H     2.570008    -5.478622    19.305783
 H     2.561148    -7.225724    19.027440
 H     1.160670    -6.443245    19.772990
 H    -3.676879    -0.752640    22.081428
 H    -4.470645     0.293201    23.264289
 H    -2.793775     0.610603    22.801661
 H    -1.903018     3.648047    20.982701
 H    -2.070568     2.562701    22.365478
 H    -3.038671     4.043488    22.291147

  214
F3.xyz
Zn    -3.882117    -3.863958    20.727355
Zn    -2.833884    -2.420640    19.235339
Zn    -0.804364    -2.382085    17.149868
Zn     0.065569    -4.482182    16.750148
Zn    -3.048040     1.039919    16.686067
Zn    -3.924044     2.503338    15.115781
Zn    -0.942084     1.585427    18.321208
Zn     0.040750     3.564107    19.048236
Zn    -3.639619    -1.675389    16.735964
Zn    -1.493475    -0.366685    20.287191
Cu     0.343795    -0.675360    18.629638
Cu    -2.030185    -0.604448    17.999375
Cu    -0.276061     0.018527    16.445622
Cu    -3.173584     1.055176    19.275721
 C    -5.539179    -3.044642    16.725098
 C     1.328188    -0.428000    20.501090
 C    -3.903800    -3.306988    15.099105
 C    -4.647795    -2.122557    14.786954
 C    -5.661829    -1.957416    15.800128
 C    -4.442616    -3.863187    16.302482
 C     1.642766    -6.054577    17.331043
 C    -3.717336     2.329360    20.941551
 C     0.302888    -0.299725    21.531539
 C     1.914948    -5.645359    15.983006
 C    -4.324850     1.041339    21.172871
 C     0.341658    -6.659375    17.356905
 C    -2.812302    -3.912999    14.275188
 H    -3.182282    -4.775370    13.698130
 H    -2.403087    -3.192693    13.557085
 H    -1.976348    -4.264153    14.898243
 C     1.195809     4.843839    20.567390
 C    -0.003953     5.550404    20.215459
 C     0.068019     5.873180    18.820826
 C     1.318512     5.390321    18.316737
 C     2.015250     4.752964    19.393530
 C     1.586789     4.405652    21.946208
 H     2.229463     3.515797    21.923062
 H     2.145335     5.194928    22.474630
 H     0.709553     4.163044    22.559918
 C    -1.047375     6.047440    21.168855
 H    -0.845431     7.092974    21.452078
 H    -2.055937     6.019626    20.736396
 H    -1.068258     5.459970    22.094125
 C    -0.945216     6.667120    18.054557
 H    -0.955441     6.392047    16.992588
 H    -1.959608     6.511144    18.443702
 H    -0.738025     7.747884    18.110456
 C     1.853874     5.623809    16.937525
 H     1.046711     5.737330    16.202968
 H     2.458518     6.544110    16.899506
 H     2.495152     4.800521    16.599142
 C     3.408050     4.203112    19.337565
 H     3.655828     3.820943    18.339601
 H     4.151100     4.979281    19.581730
 H     3.552845     3.382658    20.052147
 C     0.788160    -6.004926    15.174612
 C     1.557130     1.070079    15.779419
 C     2.372901     0.628089    20.267363
 H     3.018579     0.384571    19.415547
 H     1.915550     1.605910    20.060719
 H     3.020404     0.739554    21.153245
 C     0.221317     0.894491    22.440331
 H     0.162924     1.830739    21.869358
 H    -0.655892     0.849433    23.096962
 H     1.112086     0.956997    23.086958
 C    -3.957229    -5.103156    16.986062
 H    -4.364191    -6.013346    16.517458
 H    -2.860405    -5.175376    16.948855
 H    -4.246673    -5.110852    18.045490
 C     0.391193     1.579961    15.099980
 C    -5.229888     0.778738    20.095942
 C    -4.250044     2.854889    19.716794
 C    -4.166788    -6.037706    21.445633
 C     0.616373    -0.667962    14.561324
 C     1.402405    -1.821302    20.145621
 C    -0.181299    -6.639088    16.020659
 C    -0.211932    -1.628597    21.787728
 C     1.692170    -0.313361    15.451662
 C    -4.144251     0.166944    22.375738
 H    -4.119205    -0.897373    22.102907
 H    -3.210155     0.395689    22.904163
 H    -4.964559     0.302121    23.099183
 C    -6.451366    -3.349471    17.870781
 H    -7.074851    -4.228684    17.648630
 H    -5.892946    -3.567742    18.793244
 H    -7.127633    -2.514301    18.083882
 C    -0.177383     0.505056    14.332793
 C    -5.199466     1.897511    19.203281
 C    -6.058602    -0.452324    19.918874
 H    -6.127441    -0.720928    18.857609
 H    -5.615163    -1.313668    20.436767
 H    -7.085159    -0.327356    20.299513
 C    -2.752974     3.039366    21.836173
 H    -1.900551     3.435911    21.266290
 H    -3.228502     3.887237    22.353247
 H    -2.350776     2.368760    22.604253
 C    -5.455128    -5.490318    21.136916
 C    -4.535761    -1.269051    13.563006
 H    -3.626400    -1.495009    12.994613
 H    -5.390290    -1.433004    12.887531
 H    -4.512486    -0.198526    13.811623
 C     0.426077    -2.534184    20.904858
 C     3.188287    -5.027800    15.490379
 H     3.012873    -4.364990    14.632960
 H     3.679702    -4.432042    16.270501
 H     3.908155    -5.795816    15.165080
 C     2.599981    -5.997696    18.482016
 H     3.133454    -6.954709    18.597277
 H     3.359704    -5.219362    18.340981
 H     2.090363    -5.794577    19.432701
 C     0.485868    -1.975481    13.847734
 H    -0.546700    -2.159456    13.530384
 H     1.117444    -1.999001    12.944340
 H     0.784470    -2.818071    14.486233
 C    -6.099462     2.084849    18.026692
 H    -5.667029     2.774888    17.293509
 H    -6.286179     1.136136    17.509493
 H    -7.076853     2.490292    18.335744
 C    -3.619071    -5.295376    22.541259
 C    -1.154264    -2.014598    22.891373
 H    -1.676990    -1.146773    23.309190
 H    -1.919593    -2.720949    22.540889
 H    -0.606769    -2.496458    23.715807
 C     2.487278     1.880303    16.621399
 H     3.166453     2.486618    16.000731
 H     1.934186     2.563965    17.280773
 H     3.108716     1.242840    17.261950
 C    -3.546454    -7.236346    20.795270
 H    -3.842031    -7.321995    19.741179
 H    -2.450581    -7.192316    20.828897
 H    -3.850783    -8.170364    21.294522
 C    -5.695157    -4.392560    22.028561
 C     2.464633    -2.478939    19.306657
 H     2.034534    -3.203691    18.601315
 H     3.037486    -1.749718    18.722765
 H     3.176447    -3.024665    19.945418
 C    -1.315031     0.598033    13.370413
 H    -0.960136     0.792450    12.345423
 H    -1.892942    -0.332870    13.351353
 H    -2.009708     1.401635    13.645515
 C    -6.733258    -0.912993    15.752856
 H    -6.328675     0.062307    15.450148
 H    -7.518886    -1.180806    15.027875
 H    -7.222154    -0.783310    16.726065
 C    -1.443670    -7.299225    15.558638
 H    -1.940612    -6.730726    14.762185
 H    -1.235362    -8.304735    15.159357
 H    -2.161926    -7.418287    16.378320
 C    -3.899744     4.175102    19.104047
 H    -4.040590     4.151797    18.015596
 H    -4.512247     4.996790    19.509167
 H    -2.843822     4.418670    19.284764
 C    -4.561543    -4.275445    22.900670
 C    -0.319577    -7.275253    18.552621
 H    -1.412613    -7.197721    18.493039
 H    -0.071407    -8.344151    18.650325
 H    -0.007079    -6.782692    19.482482
 C     0.669528    -5.832571    13.690810
 H     1.011266    -6.731806    13.153812
 H    -0.368918    -5.647804    13.385912
 H     1.274250    -4.990584    13.330661
 C     2.805068    -1.231221    15.846792
 H     2.429679    -2.229983    16.104937
 H     3.532125    -1.353700    15.027842
 H     3.355086    -0.845837    16.713720
 C     0.104480    -3.984473    20.742564
 H    -0.899719    -4.215487    21.121486
 H     0.125159    -4.274031    19.680022
 H     0.819133    -4.632635    21.275496
 C    -0.059042     3.007661    15.105232
 H     0.472571     3.599893    14.343104
 H    -1.136066     3.084718    14.906265
 H     0.124174     3.478283    16.080555
 C    -6.429107    -6.064914    20.154674
 H    -5.942550    -6.379334    19.221464
 H    -6.929413    -6.952393    20.573911
 H    -7.212325    -5.344404    19.892659
 C    -2.346952    -5.622481    23.262356
 H    -2.519588    -6.377440    24.046040
 H    -1.586726    -6.031388    22.583897
 H    -1.913769    -4.742046    23.752710
 C    -4.450933    -3.339306    24.065327
 H    -4.920323    -3.768258    24.965201
 H    -3.405681    -3.123067    24.318385
 H    -4.948578    -2.381185    23.867734
 C    -6.945880    -3.569767    22.102160
 H    -6.741688    -2.558886    22.478321
 H    -7.420402    -3.462991    21.118076
 H    -7.688872    -4.024434    22.776662
 C    -3.662067     3.861568    13.264737
 C    -3.984409     4.702020    14.379337
 C    -5.299175     4.356237    14.830789
 C    -5.783378     3.285098    14.010270
 C    -4.771177     2.979428    13.039684
 C    -2.455645     3.988980    12.386329
 H    -2.187547     3.034212    11.917323
 H    -2.637362     4.710167    11.573231
 H    -1.578309     4.342628    12.941945
 C    -3.129099     5.803101    14.927568
 H    -2.060895     5.585387    14.796193
 H    -3.329998     6.763098    14.425584
 H    -3.304694     5.954040    16.000438
 C    -6.082254     5.084651    15.879818
 H    -6.578153     5.971904    15.454114
 H    -6.867932     4.455043    16.314936
 H    -5.445624     5.436475    16.702279
 C    -7.140815     2.655841    14.102452
 H    -7.894541     3.237929    13.548625
 H    -7.144228     1.640861    13.685032
 H    -7.486056     2.584106    15.142528
 C    -4.889080     2.005557    11.906843
 H    -5.629593     1.224643    12.118795
 H    -5.204124     2.510044    10.979404
 H    -3.934212     1.505885    11.695785

  214
F4.xyz
Zn    -3.833887    -3.390261    20.842078
Zn    -3.253697    -1.899510    19.159273
Zn    -1.189888    -2.655874    17.322333
Zn     0.093518    -4.535160    16.862492
Zn    -3.279234     0.799175    16.629970
Zn    -4.143597     2.408246    15.197125
Zn    -1.133096     1.733675    18.375721
Zn     0.150224     3.584931    18.959024
Zn    -0.192727     0.178701    16.415033
Zn    -1.317146    -0.446131    20.243427
Cu     0.385101    -1.026429    18.529938
Cu    -1.835777    -0.480852    17.904179
Cu    -3.472043    -1.769676    16.720865
Cu    -3.245051     0.763933    19.397940
 C    -5.334427    -2.934919    16.687857
 C     1.587901    -0.490394    20.371318
 C    -3.709262    -3.228238    15.047260
 C    -4.422184    -2.020781    14.753432
 C    -5.434485    -1.842133    15.765001
 C    -4.255440    -3.780432    16.254805
 C     1.299233    -6.341466    17.614911
 C    -3.617505     2.333498    20.909372
 C     0.633933    -0.176317    21.392887
 C     2.052342    -5.680267    16.585643
 C    -4.210545     1.100965    21.334600
 C     0.097819    -6.852485    17.022996
 C    -2.679683    -3.884850    14.185201
 H    -3.110371    -4.740287    13.641678
 H    -2.280931    -3.190415    13.437790
 H    -1.830032    -4.261066    14.772105
 C     0.760966     5.120165    20.598142
 C    -0.180233     5.794899    19.755768
 C     0.367303     5.855717    18.435963
 C     1.659308     5.236828    18.459740
 C     1.899043     4.766331    19.797244
 C     0.644432     4.941454    22.081211
 H     1.025253     5.825509    22.617503
 H    -0.396432     4.795893    22.396749
 H     1.221799     4.077514    22.434009
 C    -1.458271     6.434711    20.203757
 H    -1.280436     7.462489    20.558877
 H    -2.189919     6.497683    19.388543
 H    -1.928073     5.884691    21.028466
 C    -0.264000     6.514527    17.247351
 H     0.036468     7.570992    17.160013
 H     0.021460     6.017902    16.310712
 H    -1.359545     6.493618    17.312057
 C     2.661351     5.268446    17.346750
 H     3.173111     6.243837    17.316175
 H     3.434320     4.501539    17.471628
 H     2.199195     5.116607    16.362939
 C     3.172703     4.156100    20.298993
 H     3.880788     4.928661    20.639526
 H     2.992735     3.483847    21.147823
 H     3.678336     3.571993    19.519159
 C     1.311559    -5.785308    15.360343
 C     1.805691     1.090014    15.683613
 C     2.644689     0.466731    19.909039
 H     3.352590     0.699681    20.721046
 H     3.224812     0.059918    19.073062
 H     2.204298     1.418056    19.576650
 C     0.607372     1.129313    22.130246
 H     1.504474     1.246096    22.760620
 H     0.577300     1.981183    21.435595
 H    -0.265724     1.211687    22.788447
 C    -3.832544    -5.057621    16.909756
 H    -4.474251    -5.901596    16.609056
 H    -2.796364    -5.309233    16.649088
 H    -3.881731    -4.975864    18.003954
 C     0.689984     1.703449    15.023060
 C    -5.204213     0.726292    20.359116
 C    -4.236827     2.720486    19.669176
 C    -5.021200    -5.444028    21.014713
 C     0.702102    -0.551128    14.469305
 C     1.503028    -1.907183    20.104143
 C     0.110310    -6.518312    15.630831
 C    -0.041264    -1.412263    21.758553
 C     1.807190    -0.303128    15.351343
 C    -3.964367     0.374489    22.619121
 C    -6.276473    -3.240354    17.808583
 H    -7.022416    -3.992827    17.504526
 H    -5.746686    -3.628719    18.688462
 H    -6.825244    -2.347114    18.129090
 C     0.014854     0.689833    14.258700
 C    -5.232860     1.740483    19.344472
 C    -6.174909    -0.402248    20.499503
 H    -7.064185    -0.095703    21.074539
 H    -6.521770    -0.755736    19.521123
 H    -5.723272    -1.262153    21.012221
 C    -2.588533     3.126848    21.647192
 C    -5.754538    -4.433421    21.713653
 C    -4.305857    -1.178700    13.523313
 H    -5.125653    -1.393450    12.818320
 H    -4.346947    -0.106364    13.762661
 H    -3.364990    -1.364830    12.992647
 C     0.478587    -2.455980    20.939015
 C     3.438627    -5.127567    16.722358
 H     4.193058    -5.886419    16.459304
 H     3.604199    -4.265941    16.062919
 H     3.650682    -4.804479    17.748637
 C     1.752401    -6.579252    19.023291
 C     0.379668    -1.866296    13.836725
 H     1.055489    -2.088845    12.996150
 H     0.462897    -2.695469    14.554245
 H    -0.644178    -1.874726    13.447243
 C    -6.238934     1.829505    18.244563
 H    -7.161656     2.323989    18.589368
 H    -5.855446     2.397565    17.388990
 H    -6.515109     0.835932    17.875557
 C    -3.734794    -5.566571    21.627823
 C    -0.919319    -1.617332    22.963528
 H    -0.356106    -2.102038    23.775183
 H    -1.304448    -0.667909    23.352083
 H    -1.783637    -2.254341    22.733972
 C     2.791266     1.808006    16.548278
 H     3.434675     2.473337    15.953139
 H     2.287004     2.429522    17.303250
 H     3.445331     1.107715    17.079628
 C    -5.549785    -6.314604    19.916929
 H    -6.101419    -7.174004    20.330598
 H    -6.240465    -5.776661    19.255565
 H    -4.742096    -6.719133    19.294946
 C    -4.927694    -3.933478    22.771002
 C     2.504872    -2.734093    19.339943
 H     3.235020    -3.191169    20.026909
 H     2.013811    -3.543994    18.784133
 H     3.069299    -2.138317    18.612975
 C    -1.156285     0.910922    13.357328
 H    -0.835305     1.219367    12.349377
 H    -1.757555     0.001713    13.249620
 H    -1.824943     1.688683    13.749648
 C    -6.527215    -0.823321    15.694604
 H    -7.263945    -1.093421    14.920490
 H    -7.069370    -0.747279    16.644176
 H    -6.140604     0.174306    15.446956
 C    -0.901699    -6.959382    14.618154
 H    -0.691361    -7.983509    14.270784
 H    -1.920872    -6.960023    15.027137
 H    -0.900747    -6.310200    13.734116
 C    -3.941280     3.963635    18.890394
 H    -4.540599     4.818582    19.242602
 H    -2.882839     4.244348    18.973855
 H    -4.154016     3.817947    17.822879
 C    -3.675895    -4.643320    22.726426
 C    -0.948208    -7.667920    17.719413
 H    -0.738188    -8.746583    17.639987
 H    -1.000578    -7.425536    18.788266
 H    -1.945653    -7.500365    17.292438
 C     1.773933    -5.308334    14.017106
 H     2.361231    -6.082147    13.497230
 H     0.930230    -5.047113    13.365484
 H     2.411512    -4.418843    14.101263
 C     2.796299    -1.342397    15.780461
 H     3.518794    -1.568688    14.979875
 H     3.374023    -1.015222    16.653957
 H     2.295110    -2.283956    16.047599
 C    -0.000226    -3.869729    20.910787
 H    -1.056028    -3.929931    21.210470
 H     0.068816    -4.290500    19.896875
 H     0.579033    -4.525522    21.580974
 C     0.292517     3.144111    15.108677
 C    -7.170409    -4.027892    21.440178
 H    -7.881642    -4.653654    22.002749
 H    -7.357802    -2.985756    21.729068
 H    -7.423012    -4.126509    20.376780
 C    -2.677249    -6.562624    21.261271
 H    -2.837609    -7.528042    21.767482
 H    -2.667699    -6.759439    20.181532
 H    -1.675959    -6.211469    21.540941
 C    -2.607536    -4.610761    23.776877
 H    -2.756528    -5.425645    24.503492
 H    -1.601877    -4.735019    23.354899
 H    -2.616937    -3.670594    24.340997
 C    -5.343229    -2.948587    23.821911
 H    -5.852591    -3.449535    24.660808
 H    -4.482404    -2.410357    24.238679
 H    -6.037918    -2.197495    23.423589
 C    -3.796788     4.068689    13.632314
 C    -4.529982     4.629315    14.730443
 C    -5.801248     3.969926    14.797011
 C    -5.848906     2.994100    13.746457
 C    -4.611952     3.057217    13.025694
 C    -2.483788     4.570891    13.114725
 H    -2.634473     5.344095    12.343928
 H    -1.879995     5.023289    13.911281
 H    -1.885562     3.772397    12.657865
 C    -4.079834     5.779241    15.579173
 H    -4.276827     6.744487    15.085829
 H    -4.598500     5.797362    16.545628
 H    -3.002038     5.733457    15.784311
 C    -6.926264     4.320316    15.722426
 H    -7.560919     5.112362    15.293880
 H    -7.574796     3.457348    15.920430
 H    -6.560961     4.686564    16.690801
 C    -7.019625     2.123735    13.403683
 H    -7.677978     2.608285    12.664893
 H    -6.700514     1.165061    12.973989
 H    -7.632186     1.900930    14.286822
 C    -4.272087     2.283328    11.788436
 H    -4.596694     2.818454    10.881639
 H    -3.191334     2.117012    11.697196
 H    -4.760128     1.300455    11.775814
 H    -1.836657     3.542318    20.962086
 H    -2.053797     2.510969    22.379643
 H    -3.045309     3.966805    22.194784
 H    -4.762909     0.572227    23.351872
 H    -3.018054     0.683505    23.079189
 H    -3.923368    -0.712435    22.463951
 H    -0.797670     3.257318    15.041056
 H     0.740139     3.746265    14.302061
 H     0.601138     3.580148    16.067967
 H     2.388454    -5.765420    19.393625
 H     2.338081    -7.509412    19.099409
 H     0.903587    -6.673458    19.712498

  214
F5.xyz
Zn    -3.923472    -3.419082    20.850094
Zn    -3.049451    -2.049943    19.196347
Zn    -1.109012    -2.536147    17.265741
Zn     0.125722    -4.446090    16.810004
Zn    -3.206024     0.726546    16.368012
Zn    -4.236416     2.279621    14.986789
Zn    -0.787614     1.553501    18.585117
Zn     0.247773     3.549720    19.137867
Zn    -0.325708     0.207536    16.360573
Cu    -1.348615    -0.429913    20.261467
Cu     0.350297    -0.858660    18.567766
Cu    -1.920660    -0.420271    17.920804
Cu    -3.449597    -1.819333    16.741075
Zn    -3.262481     0.906223    19.272850
 C    -5.348836    -2.920183    16.731891
 C     1.539067    -0.519446    20.364954
 C    -3.722032    -3.282733    15.106878
 C    -4.427135    -2.083182    14.767408
 C    -5.436317    -1.859159    15.772572
 C    -4.274352    -3.790107    16.333502
 C     1.434993    -6.194401    17.521847
 C    -3.639029     2.412478    20.995948
 C     0.539133    -0.240178    21.370226
 C     2.023447    -5.604404    16.350985
 C    -4.294784     1.187485    21.335806
 C     0.168903    -6.750831    17.147269
 C    -2.700128    -3.975912    14.265395
 H    -3.148471    -4.820556    13.718855
 H    -2.264519    -3.298839    13.522565
 H    -1.874166    -4.374901    14.870353
 C     0.955691     5.027588    20.758522
 C    -0.022569     5.707562    19.959368
 C     0.477753     5.790251    18.619628
 C     1.776763     5.183958    18.592894
 C     2.068189     4.701951    19.913824
 C     0.877726     4.811259    22.239159
 H     1.233425     5.696556    22.790211
 H    -0.150551     4.615608    22.569849
 H     1.494857     3.961960    22.558208
 C    -1.264251     6.369062    20.472725
 H    -1.036205     7.375535    20.859121
 H    -2.018190     6.489485    19.685470
 H    -1.726622     5.805663    21.292407
 C    -0.200679     6.465826    17.466009
 H     0.052608     7.536867    17.416337
 H     0.092692     6.018024    16.507868
 H    -1.293656     6.393200    17.542837
 C     2.730722     5.212898    17.438561
 H     3.250959     6.182909    17.389795
 H     3.500275     4.437324    17.527454
 H     2.224906     5.069205    16.475392
 C     3.355397     4.075363    20.356298
 H     4.087085     4.838478    20.666616
 H     3.205013     3.403079    21.210628
 H     3.819117     3.487360    19.553553
 C     1.118455    -5.808448    15.253765
 C     1.728840     1.083908    15.710078
 C     2.672302     0.415045    20.062187
 H     3.331890     0.534589    20.937920
 H     3.290734     0.050464    19.233897
 H     2.306926     1.415288    19.789363
 C     0.542907     1.012143    22.195336
 H     1.446532     1.067343    22.825524
 H     0.528297     1.911336    21.562176
 H    -0.325164     1.064545    22.862650
 C    -3.859791    -5.050699    17.026844
 H    -4.441208    -5.918982    16.676351
 H    -2.796098    -5.262452    16.853388
 H    -4.000761    -4.969047    18.112747
 C     0.648846     1.755657    15.043947
 C    -5.261260     0.900380    20.314720
 C    -4.193616     2.888642    19.759519
 C    -5.217079    -5.385620    21.055254
 C     0.592458    -0.485047    14.433299
 C     1.453971    -1.925569    20.038858
 C    -0.018610    -6.528282    15.746453
 C    -0.151304    -1.477604    21.659222
 C     1.691482    -0.297074    15.338194
 C    -4.063702     0.344676    22.549719
 C    -6.291862    -3.168127    17.864529
 H    -7.051577    -3.917736    17.589905
 H    -5.766062    -3.535075    18.756476
 H    -6.823290    -2.254570    18.154025
 C    -0.043662     0.789625    14.236570
 C    -5.213050     1.963291    19.346810
 C    -6.219705    -0.247834    20.319974
 H    -7.098028    -0.038927    20.951350
 H    -6.585579    -0.462396    19.309091
 H    -5.749174    -1.166956    20.697924
 C    -2.567139     3.094298    21.783330
 C    -5.835978    -4.319833    21.784192
 C    -4.284049    -1.298670    13.501250
 H    -5.018057    -1.624407    12.746085
 H    -4.437240    -0.223701    13.672047
 H    -3.287491    -1.425197    13.060496
 C     0.390982    -2.494481    20.809699
 C     3.398623    -5.015169    16.262639
 H     4.155410    -5.796970    16.090019
 H     3.479511    -4.297773    15.436721
 H     3.679402    -4.489472    17.184398
 C     2.099246    -6.364151    18.853367
 C     0.241534    -1.764648    13.743697
 H     0.887304    -1.944807    12.869823
 H     0.344862    -2.629191    14.414707
 H    -0.795425    -1.747864    13.388609
 C    -6.135432     2.131773    18.183383
 H    -7.071115     2.627541    18.486187
 H    -5.677008     2.737378    17.392377
 H    -6.403426     1.169252    17.732219
 C    -3.924499    -5.620177    21.621362
 C    -1.036149    -1.742008    22.848130
 H    -0.477282    -2.263731    23.640579
 H    -1.427128    -0.813114    23.278084
 H    -1.898010    -2.368596    22.581963
 C     2.716071     1.737048    16.622731
 H     3.433330     2.354171    16.060863
 H     2.218412     2.392349    17.352444
 H     3.290760     0.994845    17.187894
 C    -5.859175    -6.202760    19.977228
 H    -6.421797    -7.046180    20.408659
 H    -6.566259    -5.615463    19.378921
 H    -5.117192    -6.628498    19.290413
 C    -4.928951    -3.902138    22.816458
 C     2.484272    -2.724737    19.287166
 H     3.165441    -3.237108    19.985254
 H     2.015627    -3.489613    18.653498
 H     3.096951    -2.092096    18.634471
 C    -1.157182     1.077367    13.281786
 H    -0.771070     1.278595    12.269889
 H    -1.858514     0.238188    13.205112
 H    -1.741150     1.950110    13.597556
 C    -6.502017    -0.811322    15.702105
 H    -7.308278    -1.111607    15.013401
 H    -6.961321    -0.638934    16.683102
 H    -6.103571     0.149449    15.346740
 C    -1.144513    -7.072607    14.922551
 H    -0.976664    -8.135586    14.686875
 H    -2.110045    -7.005546    15.441009
 H    -1.243438    -6.541177    13.968908
 C    -3.773190     4.118457    19.016787
 H    -4.317137     5.013861    19.355581
 H    -2.699721     4.310114    19.149385
 H    -3.951072     4.006304    17.939372
 C    -3.747738    -4.717562    22.720235
 C    -0.759053    -7.503712    18.050486
 H    -0.526700    -8.580612    18.065043
 H    -0.694706    -7.142995    19.084894
 H    -1.804128    -7.402072    17.729552
 C     1.362181    -5.416818    13.827736
 H     1.837632    -6.232705    13.260416
 H     0.427350    -5.162116    13.311182
 H     2.023371    -4.543712    13.757335
 C     2.635341    -1.377110    15.763784
 H     3.359450    -1.616531    14.968947
 H     3.210763    -1.082616    16.649628
 H     2.099039    -2.304062    16.012989
 C    -0.078123    -3.909750    20.734914
 H    -1.139760    -3.989134    21.010870
 H     0.019136    -4.306438    19.712685
 H     0.492419    -4.576496    21.402586
 C     0.297107     3.204921    15.175083
 C    -7.225561    -3.801765    21.571446
 H    -7.964897    -4.397910    22.129814
 H    -7.326527    -2.762106    21.908159
 H    -7.514486    -3.835207    20.512935
 C    -2.955185    -6.680167    21.196337
 H    -3.134836    -7.630474    21.724328
 H    -3.028550    -6.886504    20.121073
 H    -1.918722    -6.384358    21.404718
 C    -2.618727    -4.759870    23.704175
 H    -2.756934    -5.587910    24.417649
 H    -1.646720    -4.912050    23.216634
 H    -2.554239    -3.835443    24.289710
 C    -5.221238    -2.899063    23.890740
 H    -5.696926    -3.375239    24.763143
 H    -4.307934    -2.404767    24.246199
 H    -5.902269    -2.114469    23.537268
 C    -4.039687     4.103956    13.611496
 C    -5.004400     4.403838    14.633399
 C    -6.119941     3.519174    14.460241
 C    -5.840120     2.668939    13.341992
 C    -4.561215     3.034831    12.811883
 C    -2.767748     4.859240    13.367538
 H    -2.940108     5.739809    12.727963
 H    -2.325058     5.222625    14.304445
 H    -2.013618     4.239156    12.865866
 C    -4.900941     5.522703    15.625904
 H    -5.252485     6.474436    15.196164
 H    -5.504460     5.329429    16.521958
 H    -3.864887     5.679786    15.954759
 C    -7.404702     3.540343    15.230666
 H    -8.196178     4.059506    14.667320
 H    -7.771883     2.527247    15.445363
 H    -7.294426     4.061081    16.189213
 C    -6.775099     1.656459    12.754069
 H    -7.411414     2.105697    11.974459
 H    -6.233162     0.823225    12.287977
 H    -7.444673     1.232854    13.513456
 C    -3.940497     2.459283    11.575557
 H    -4.392963     2.888785    10.667529
 H    -2.864313     2.663080    11.528793
 H    -4.073835     1.370185    11.518343
 H    -1.769832     3.474765    21.128914
 H    -2.098421     2.409821    22.499551
 H    -2.967438     3.946620    22.354297
 H    -4.865957     0.476636    23.292434
 H    -3.118509     0.601806    23.042152
 H    -4.024441    -0.723751    22.294379
 H    -0.775285     3.367991    15.007288
 H     0.846624     3.831418    14.454747
 H     0.524959     3.573725    16.184718
 H     2.844749    -5.583204    19.043505
 H     2.622303    -7.332425    18.906906
 H     1.376496    -6.341122    19.678793

  214
F6.xyz
Zn    -3.930793    -3.422539    20.815732
Zn    -3.405121    -1.910260    19.131228
Zn    -1.258229    -2.691299    17.348687
Zn     0.130227    -4.514117    16.945973
Zn    -2.814174     0.724117    16.293509
Zn    -3.940332     2.331322    15.056689
Zn    -1.122874     1.721990    18.410377
Zn     0.032263     3.651901    19.053488
Cu    -0.206660     0.330820    16.523291
Zn    -1.445538    -0.707579    20.330841
Zn     0.387899    -0.945212    18.486591
Cu    -1.882764    -0.512838    18.004151
Cu    -3.445590    -1.767678    16.679803
Cu    -3.162692     0.719593    19.630551
 C    -5.363394    -2.870961    16.618307
 C     1.629822    -0.512792    20.451578
 C    -3.655628    -3.338626    15.109015
 C    -4.289293    -2.117644    14.697659
 C    -5.354084    -1.834917    15.624267
 C    -4.304868    -3.792144    16.304436
 C     1.676607    -6.115637    17.454799
 C    -3.681989     2.385892    20.947646
 C     0.631714    -0.255018    21.428616
 C     1.986975    -5.572930    16.158858
 C    -4.262043     1.181439    21.458782
 C     0.411746    -6.783372    17.359950
 C    -2.624933    -4.098075    14.337264
 H    -3.094724    -4.894576    13.737867
 H    -2.077291    -3.448659    13.645644
 H    -1.884632    -4.568316    14.997423
 C     0.702788     5.139228    20.695742
 C    -0.258485     5.831143    19.889201
 C     0.269204     5.936390    18.563662
 C     1.566660     5.333947    18.549805
 C     1.831414     4.823988    19.864667
 C     0.613853     4.901619    22.172771
 H     1.024983     5.752619    22.739252
 H    -0.422833     4.761869    22.503930
 H     1.178908     4.010394    22.475035
 C    -1.532672     6.458592    20.365283
 H    -1.395384     7.536291    20.548767
 H    -2.342867     6.357864    19.630748
 H    -1.880813     6.012228    21.303659
 C    -0.379481     6.642339    17.412845
 H    -0.060988     7.695778    17.352029
 H    -0.125258     6.172349    16.453375
 H    -1.472773     6.639306    17.504930
 C     2.541825     5.407063    17.415479
 H     2.998450     6.408582    17.363348
 H     3.358063     4.685234    17.532468
 H     2.068774     5.218372    16.442875
 C     3.115343     4.204003    20.326476
 H     3.830031     4.968356    20.672115
 H     2.952311     3.512208    21.163142
 H     3.606695     3.639001    19.523508
 C     0.918898    -5.924445    15.267899
 C     1.675714     1.228021    15.854564
 C     2.654050     0.494963    20.019028
 H     3.352438     0.724865    20.838975
 H     3.251968     0.133650    19.174147
 H     2.184094     1.440293    19.712825
 C     0.429680     1.064320    22.110196
 H     1.250719     1.279962    22.812712
 H     0.390294     1.888503    21.382230
 H    -0.506102     1.090890    22.681520
 C    -3.969845    -5.035467    17.067724
 H    -4.588033    -5.889498    16.747729
 H    -2.916382    -5.311781    16.927705
 H    -4.128840    -4.891750    18.144982
 C     0.582712     1.806075    15.134229
 C    -5.186796     0.679896    20.472188
 C    -4.232573     2.622939    19.635042
 C    -5.306203    -5.384601    20.981983
 C     0.645402    -0.464628    14.635531
 C     1.611083    -1.935888    20.159023
 C    -0.046855    -6.677644    16.009276
 C    -0.017676    -1.514196    21.742524
 C     1.709916    -0.182145    15.554156
 C    -4.052728     0.584799    22.815784
 C    -6.392966    -3.057538    17.689278
 H    -7.176200    -3.762338    17.366280
 H    -5.950204    -3.449696    18.614635
 H    -6.888600    -2.111168    17.938238
 C    -0.042010     0.760646    14.361251
 C    -5.166308     1.571915    19.351819
 C    -6.131845    -0.460951    20.670206
 H    -7.064550    -0.124754    21.152727
 H    -6.407306    -0.930799    19.718176
 H    -5.693793    -1.245559    21.300238
 C    -2.729184     3.283887    21.665303
 C    -5.898955    -4.352216    21.775763
 C    -4.070383    -1.376413    13.416958
 H    -4.817143    -1.667841    12.659932
 H    -4.152029    -0.289859    13.561235
 H    -3.081178    -1.584282    12.992072
 C     0.587522    -2.534682    20.939294
 C     3.265115    -4.891461    15.773628
 H     4.028977    -5.621447    15.460741
 H     3.117620    -4.198253    14.935721
 H     3.688470    -4.314729    16.606238
 C     2.597767    -6.170941    18.635580
 C     0.345927    -1.794157    14.022304
 H     0.889896    -1.948348    13.075976
 H     0.609956    -2.618718    14.698733
 H    -0.725086    -1.889682    13.807186
 C    -5.994317     1.410546    18.120944
 H    -7.034240     1.739926    18.274831
 H    -5.580970     1.981989    17.280945
 H    -6.014794     0.359699    17.808881
 C    -3.991607    -5.634362    21.482134
 C    -0.922478    -1.768202    22.925287
 H    -0.341947    -2.136780    23.784757
 H    -1.444934    -0.858873    23.247989
 H    -1.687244    -2.520557    22.694288
 C     2.649380     1.986523    16.696475
 H     3.305909     2.617343    16.077702
 H     2.134340     2.647226    17.409101
 H     3.291538     1.313225    17.275055
 C    -5.996988    -6.154266    19.899145
 H    -6.620606    -6.955457    20.327205
 H    -6.658975    -5.519900    19.295746
 H    -5.282159    -6.630693    19.217835
 C    -4.959016    -3.967335    22.782711
 C     2.644560    -2.692460    19.367336
 H     3.356224    -3.194826    20.039389
 H     2.185683    -3.464150    18.734416
 H     3.224829    -2.032908    18.711679
 C    -1.082966     0.954772    13.307584
 H    -0.615355     1.147135    12.327787
 H    -1.722139     0.071688    13.198588
 H    -1.739860     1.802304    13.537829
 C    -6.380773    -0.770163    15.411420
 H    -7.001483    -1.002148    14.531237
 H    -7.055281    -0.673763    16.268962
 H    -5.916987     0.210613    15.235866
 C    -1.267482    -7.342296    15.451268
 H    -1.053672    -8.386548    15.172793
 H    -2.091657    -7.365005    16.176260
 H    -1.633395    -6.836248    14.550079
 C    -3.940184     3.803988    18.763703
 H    -4.605302     4.651853    18.995001
 H    -2.905027     4.150162    18.890669
 H    -4.067000     3.554095    17.701703
 C    -3.772244    -4.766805    22.607431
 C    -0.258594    -7.543671    18.462664
 H     0.077117    -8.592974    18.493149
 H    -0.043003    -7.105448    19.445669
 H    -1.349018    -7.555809    18.339620
 C     0.866941    -5.627373    13.800049
 H     1.312581    -6.443405    13.209242
 H    -0.164199    -5.496378    13.447438
 H     1.416593    -4.710256    13.552905
 C     2.762736    -1.162966    15.970532
 H     3.517610    -1.301664    15.179588
 H     3.297472    -0.825051    16.867217
 H     2.333557    -2.150352    16.187767
 C     0.148603    -3.961817    20.870745
 H    -0.939731    -4.044436    21.012637
 H     0.374203    -4.394504    19.885654
 H     0.634181    -4.590812    21.634188
 C     0.180819     3.247494    15.150479
 C    -7.290572    -3.822878    21.610344
 H    -8.031195    -4.490259    22.079085
 H    -7.406404    -2.834912    22.072528
 H    -7.566882    -3.726618    20.551589
 C    -3.039474    -6.680274    20.987992
 H    -3.201601    -7.648256    21.488729
 H    -3.150493    -6.848944    19.909060
 H    -1.995613    -6.392527    21.166835
 C    -2.630287    -4.872170    23.572421
 H    -2.785185    -5.716341    24.263620
 H    -1.669943    -5.041559    23.068179
 H    -2.529723    -3.969496    24.186829
 C    -5.204646    -2.999871    23.900832
 H    -5.647284    -3.501721    24.776177
 H    -4.275148    -2.521675    24.236714
 H    -5.895697    -2.200437    23.603216
 C    -3.659258     4.068088    13.507400
 C    -4.286992     4.586021    14.686706
 C    -5.555647     3.932716    14.837488
 C    -5.702599     3.001141    13.753672
 C    -4.527593     3.083532    12.936891
 C    -2.387458     4.573896    12.898986
 H    -2.596807     5.330699    12.125787
 H    -1.740071     5.047510    13.646866
 H    -1.808517     3.774823    12.417478
 C    -3.750462     5.689062    15.547238
 H    -3.968988     6.679109    15.116105
 H    -4.190707     5.667937    16.551513
 H    -2.661243     5.618454    15.664600
 C    -6.600526     4.261394    15.859987
 H    -7.237085     5.095233    15.523432
 H    -7.260684     3.406839    16.054287
 H    -6.156774     4.557948    16.819069
 C    -6.923721     2.187761    13.450969
 H    -7.614379     2.738579    12.792358
 H    -6.671277     1.248032    12.942848
 H    -7.479179     1.930715    14.361767
 C    -4.285568     2.335274    11.661469
 H    -4.655069     2.896709    10.788287
 H    -3.215994     2.149461    11.497920
 H    -4.793648     1.362130    11.659285
 H    -1.957832     3.669993    20.984839
 H    -2.214450     2.756594    22.477646
 H    -3.247751     4.148427    22.109598
 H    -4.849254     0.882165    23.516910
 H    -3.099464     0.907108    23.254423
 H    -4.048581    -0.512119    22.771022
 H    -0.901948     3.352872    15.002555
 H     0.686631     3.829156    14.362948
 H     0.419075     3.707554    16.118994
 H     3.391411    -5.417879    18.568691
 H     3.089940    -7.154781    18.696436
 H     2.070882    -6.015892    19.586666

  214
F7.xyz
Zn     5.644980    19.885498    -7.445509
Zn     2.522789    12.122148    -6.073601
Zn     2.829615    19.556254    -4.711311
Zn     6.490109    13.093635    -2.479724
Zn     2.911088    16.440318    -6.746956
Zn     2.782097    14.532287    -5.006825
Zn     4.828730    14.793406    -3.276583
Zn     5.722592    17.269299    -3.758562
Zn     6.246639    15.225811    -7.101084
Cu     3.254442    17.242187    -4.384197
Cu     4.828931    15.815013    -5.441558
Zn     4.751184    18.232898    -6.062475
Cu     6.470782    14.019718    -4.824606
Cu     4.514934    13.461468    -6.142278
 C     8.046477    12.338128    -0.947447
 C     7.539884    11.244577    -1.748715
 C     5.909914    11.829332    -0.210872
 C     7.035900    12.688818    -0.002235
 C     6.206871    10.956884    -1.292638
 C     2.379537    15.453695    -8.774614
 C     3.039605    16.686606    -9.044174
 C     2.244340    17.746278    -8.490812
 C     1.094547    17.160606    -7.865627
 C     1.176678    15.738710    -8.038440
 C     4.363773    16.838408    -9.716571
 H     4.275883    16.916627   -10.810592
 H     5.012541    15.974961    -9.500027
 H     4.890182    17.730052    -9.350971
 C     2.476300    19.213823    -8.624985
 H     3.482848    19.426485    -9.000632
 H     2.375767    19.726102    -7.659829
 H     1.750029    19.668667    -9.317324
 C    -0.002328    17.939739    -7.212468
 H     0.402218    18.673151    -6.500483
 H    -0.691981    17.288112    -6.662380
 H    -0.599540    18.492149    -7.955151
 C     0.146322    14.730370    -7.641421
 H    -0.531322    14.498736    -8.479015
 H    -0.475060    15.088879    -6.811153
 H     0.613378    13.788969    -7.320853
 C     2.849797    14.106252    -9.205507
 H     2.396846    13.798525   -10.161071
 H     2.612572    13.334136    -8.459499
 H     3.938315    14.099838    -9.337478
 C     7.404945    20.032544    -9.082524
 C     7.736502    20.942090    -8.032874
 C     6.681228    21.904985    -7.925442
 C     5.700091    21.600759    -8.928696
 C     6.158242    20.446443    -9.651802
 C     8.221898    18.854783    -9.523811
 H     8.820922    18.452496    -8.695903
 H     8.918637    19.112361   -10.337452
 H     7.581664    18.039711    -9.888865
 C     9.030641    21.011588    -7.280975
 H     9.618485    20.093703    -7.396543
 H     8.887553    21.180726    -6.204340
 H     9.649678    21.843115    -7.654566
 C     6.712893    23.116015    -7.043924
 H     7.396283    23.878967    -7.451002
 H     7.062597    22.880057    -6.029536
 H     5.724619    23.580626    -6.953315
 C     4.499797    22.428257    -9.278493
 H     4.735996    23.165859   -10.062526
 H     4.123978    22.987094    -8.411859
 H     3.674330    21.810046    -9.655110
 C     5.545297    19.916227   -10.911920
 H     5.826843    20.544420   -11.772625
 H     4.447763    19.899541   -10.875291
 H     5.884591    18.897318   -11.132193
 C     2.457572     9.946163    -7.120030
 C     1.305553    10.703501    -7.505463
 C     0.525094    10.949936    -6.328459
 C     1.205156    10.344826    -5.214931
 C     2.400098     9.737851    -5.705042
 C     3.426632     9.289215    -8.053356
 H     3.122304     8.248728    -8.251742
 H     4.445206     9.251804    -7.645702
 H     3.474759     9.800271    -9.021908
 C     0.905201    11.041824    -8.909360
 H     1.778269    11.171193    -9.561375
 H     0.322970    11.970846    -8.955083
 H     0.283509    10.245916    -9.349965
 C    -0.865947    11.506975    -6.304634
 H    -1.031941    12.231280    -7.110975
 H    -1.097965    12.006651    -5.356404
 H    -1.607387    10.702184    -6.435898
 C     0.643257    10.150884    -3.839721
 H     0.007295    10.985345    -3.519360
 H     1.433467    10.027281    -3.088691
 H     0.019971     9.242495    -3.803352
 C     3.347848     8.906780    -4.897252
 H     2.999957     7.863954    -4.817519
 H     3.454696     9.291339    -3.875645
 H     4.349121     8.877866    -5.344385
 C     1.476169    16.109593    -3.065752
 C     2.506194    16.392633    -2.150006
 C     2.462577    14.080587    -2.453661
 C     3.150492    15.137658    -1.779470
 C     1.458652    14.664316    -3.306476
 C     0.371520    17.014941    -3.521031
 H     0.158522    16.883626    -4.589284
 H     0.623704    18.070184    -3.372413
 H    -0.557323    16.791823    -2.970068
 C     2.769395    17.680956    -1.430728
 H     2.308344    18.532585    -1.941535
 H     3.845065    17.886410    -1.361914
 H     2.376425    17.636557    -0.401475
 C     3.945747    15.008159    -0.503603
 H     4.489667    14.060585    -0.456011
 H     3.277734    15.070309     0.371388
 H     4.684909    15.812649    -0.408464
 C     2.675649    12.614601    -2.256238
 H     2.579270    12.068226    -3.205457
 H     1.933691    12.198898    -1.556688
 H     3.677155    12.408134    -1.858896
 C     0.212839    13.939233    -3.761191
 H    -0.254590    14.430168    -4.623746
 H    -0.538041    13.902505    -2.954222
 H     0.442886    12.912167    -4.061343
 C     6.753531    18.607761    -2.295891
 C     7.104513    19.076276    -3.608953
 C     7.897932    18.060404    -4.239916
 C     8.049099    16.984800    -3.321429
 C     7.344893    17.308621    -2.119335
 C     6.073352    19.428599    -1.246828
 H     5.216699    19.975890    -1.655629
 H     6.762436    20.173588    -0.817055
 H     5.708876    18.809606    -0.417536
 C     6.775525    20.440120    -4.127087
 H     6.967611    20.521156    -5.203151
 H     7.369729    21.213248    -3.614046
 H     5.714415    20.682463    -3.976130
 C     8.418600    18.046573    -5.639013
 H     8.174249    17.090528    -6.130644
 H     9.511640    18.169138    -5.676348
 H     7.962465    18.836719    -6.244844
 C     8.814631    15.731905    -3.585689
 H     8.475320    15.255407    -4.521700
 H     8.681847    14.998069    -2.782949
 H     9.894348    15.924417    -3.690844
 C     7.372705    16.511935    -0.855779
 H     7.240918    15.438202    -1.048355
 H     6.581668    16.821330    -0.162426
 H     8.331551    16.640496    -0.328662
 C     0.495729    20.806298    -4.380303
 C     1.387685    21.355837    -5.347610
 C     2.598483    21.746137    -4.664944
 C     2.423495    21.438407    -3.269222
 C     1.130808    20.857685    -3.105712
 C    -0.913787    20.361251    -4.624526
 H    -1.121781    20.240320    -5.694470
 H    -1.637092    21.096214    -4.234670
 H    -1.140070    19.404121    -4.132517
 C     1.040833    21.746516    -6.752549
 H     0.514410    22.715415    -6.765271
 H     0.384509    21.016928    -7.244346
 H     1.935888    21.860430    -7.376273
 C     3.710374    22.543879    -5.276738
 H     4.028009    22.122475    -6.241181
 H     4.597720    22.562026    -4.632758
 H     3.411790    23.590572    -5.451214
 C     3.353386    21.826630    -2.161203
 H     4.391098    21.912609    -2.507701
 H     3.337378    21.100346    -1.337233
 H     3.076876    22.803818    -1.732045
 C     0.486753    20.487440    -1.803948
 H    -0.089936    19.553365    -1.871434
 H    -0.217830    21.268388    -1.473256
 H     1.225464    20.363668    -1.001970
 C     7.971882    13.000031    -6.134354
 C     8.289214    13.904883    -7.202787
 C     7.366167    13.678377    -8.278432
 C     6.499624    12.587638    -7.893872
 C     6.861196    12.175979    -6.587538
 C     8.998195    12.554546    -5.121483
 H     9.660202    11.786701    -5.556642
 H     8.534286    12.127854    -4.228704
 H     9.631879    13.386467    -4.794834
 C     9.507636    14.773199    -7.272307
 H    10.378783    14.191802    -7.615987
 H     9.766139    15.198571    -6.295380
 H     9.377123    15.607583    -7.972866
 C     7.517462    14.211640    -9.680657
 H     8.171417    13.556622   -10.277839
 H     7.960595    15.215626    -9.692801
 H     6.554398    14.273669   -10.203089
 C     5.546906    11.879570    -8.807721
 H     5.315884    12.481838    -9.693109
 H     4.597415    11.643914    -8.311730
 H     5.980805    10.931353    -9.163160
 C     6.369927    10.941086    -5.887800
 H     7.009613    10.074906    -6.126461
 H     5.342323    10.699272    -6.183848
 H     6.370403    11.068652    -4.797432
 C     4.710938    11.734853     0.683364
 C     5.358151     9.824270    -1.780531
 C     8.370856    10.301474    -2.569231
 C     9.448734    12.870560    -0.990934
 C     7.166015    13.684812     1.108953
 H     4.507161    12.677976     1.205418
 H     4.868836    10.968522     1.459780
 H     3.801577    11.450429     0.138205
 H     6.272225    14.316151     1.211571
 H     8.024785    14.349317     0.959548
 H     7.313326    13.177307     2.075622
 H     9.870834    12.821279    -2.003149
 H    10.118645    12.298295    -0.329200
 H     9.495956    13.919340    -0.669310
 H     9.327749    10.746963    -2.863208
 H     7.864212     9.964130    -3.483051
 H     8.604798     9.399740    -1.980109
 H     4.286963    10.044802    -1.678515
 H     5.551175     8.898162    -1.214030
 H     5.551490     9.602643    -2.837498

  214
F8.xyz
Zn     6.210528    18.610593    -7.742152
Zn     2.736287    12.112869    -6.278483
Zn     3.546224    20.186232    -5.284364
Zn     6.485018    13.050565    -2.529110
Zn     2.953060    16.329443    -6.764799
Zn     2.800505    14.084304    -4.798658
Zn     4.449609    14.719920    -2.812298
Zn     5.265067    17.477241    -3.515805
Zn     6.125483    16.258011    -6.491222
Cu     2.912060    17.878649    -4.644758
Cu     4.331465    15.886344    -4.912422
Cu     4.744937    18.171138    -5.973683
Zn     6.206285    14.411724    -4.594439
Cu     4.461545    14.082361    -6.541949
 C     8.205759    12.393382    -0.972589
 C     8.306160    11.558113    -2.128898
 C     6.238020    11.182960    -1.151861
 C     6.931043    12.166216    -0.367112
 C     7.087975    10.810089    -2.242214
 C     1.644256    15.515106    -8.506487
 C     2.100972    16.878802    -8.643049
 C     1.268594    17.690747    -7.794522
 C     0.297917    16.845549    -7.177892
 C     0.528762    15.513567    -7.610330
 C     3.051650    17.422689    -9.662667
 H     2.507737    17.891394   -10.498050
 H     3.687766    16.639349   -10.085340
 H     3.718526    18.180391    -9.229957
 C     1.314605    19.179621    -7.728278
 H     2.322183    19.558254    -7.936831
 H     1.041072    19.546880    -6.732962
 H     0.626576    19.638120    -8.457919
 C    -0.847117    17.325074    -6.340108
 H    -0.578393    18.212660    -5.754948
 H    -1.203579    16.558888    -5.638756
 H    -1.706979    17.606966    -6.969365
 C    -0.309428    14.309527    -7.336987
 H    -0.769267    13.938044    -8.265546
 H    -1.125465    14.525223    -6.637974
 H     0.283934    13.479487    -6.922172
 C     2.059127    14.337715    -9.330562
 H     1.320373    14.129433   -10.122191
 H     2.149395    13.427988    -8.717917
 H     3.023484    14.505914    -9.823583
 C     7.536321    19.236957    -9.524649
 C     7.935645    20.026333    -8.390209
 C     6.835058    20.863484    -8.034988
 C     5.756759    20.596914    -8.939922
 C     6.189825    19.603320    -9.867664
 C     8.443720    18.429869   -10.402450
 H     9.363472    18.137274    -9.882730
 H     8.744574    19.017497   -11.285409
 H     7.963737    17.515001   -10.775577
 C     9.310615    20.056000    -7.795466
 H     9.763861    19.056522    -7.762040
 H     9.300901    20.443669    -6.769314
 H     9.984311    20.700542    -8.382414
 C     6.789309    21.901356    -6.960296
 H     6.692630    22.910107    -7.390510
 H     7.695811    21.893590    -6.344345
 H     5.929625    21.751203    -6.292383
 C     4.430007    21.285314    -8.895010
 H     4.506780    22.338157    -9.209116
 H     4.019904    21.279290    -7.872001
 H     3.694324    20.798837    -9.546784
 C     5.488999    19.159956   -11.113723
 H     5.940091    19.636013   -11.999399
 H     4.427712    19.431337   -11.104127
 H     5.553207    18.073840   -11.266393
 C     3.000067     9.858347    -6.576519
 C     2.187340    10.355594    -7.661694
 C     0.894036    10.658892    -7.130633
 C     0.899217    10.357618    -5.734876
 C     2.195676     9.867027    -5.391596
 C     4.314700     9.150474    -6.708577
 H     4.156697     8.077786    -6.909299
 H     4.912999     9.221508    -5.791716
 H     4.925161     9.543953    -7.530465
 C     2.512275    10.284925    -9.123664
 H     3.585583    10.155105    -9.300536
 H     2.192547    11.184763    -9.666936
 H     2.000488     9.428135    -9.591239
 C    -0.300798    11.019524    -7.956909
 H    -0.035284    11.671382    -8.798992
 H    -1.070855    11.532608    -7.368354
 H    -0.767012    10.115290    -8.382428
 C    -0.300221    10.423421    -4.838713
 H    -0.967127    11.252600    -5.110666
 H    -0.028167    10.550493    -3.783540
 H    -0.897059     9.499373    -4.906906
 C     2.633459     9.310348    -4.070646
 H     2.793036     8.222122    -4.130517
 H     1.887393     9.485346    -3.287326
 H     3.579240     9.754708    -3.728669
 C     1.535344    15.876199    -2.737164
 C     2.393276    15.868069    -1.641522
 C     1.992906    13.656521    -2.243992
 C     2.744020    14.487835    -1.349457
 C     1.272217    14.508854    -3.143470
 C     1.034008    17.097480    -3.426930
 H     0.889461    16.933272    -4.507664
 H     1.715899    17.981028    -3.245950
 H     0.071440    17.471989    -3.042732
 C     2.897533    17.072413    -0.914255
 H     3.206362    17.867537    -1.610630
 H     3.766533    16.830894    -0.291912
 H     2.128674    17.503497    -0.255246
 C     3.357099    14.008937    -0.060346
 H     3.839124    13.035118    -0.193340
 H     2.592767    13.903201     0.726151
 H     4.123706    14.698334     0.314012
 C     1.901734    12.169321    -2.183044
 H     1.627848    11.752886    -3.158749
 H     1.148741    11.838248    -1.448228
 H     2.858671    11.721806    -1.892317
 C     0.048497    14.107362    -3.930313
 H    -0.127772    14.797710    -4.762126
 H    -0.845809    14.127918    -3.286194
 H     0.133548    13.100235    -4.353959
 C     6.413655    18.449209    -2.006591
 C     7.008812    18.890784    -3.263276
 C     7.921575    17.889740    -3.685774
 C     7.928503    16.847399    -2.718476
 C     7.008086    17.172423    -1.687359
 C     5.669527    19.346401    -1.060879
 H     4.928600    19.957082    -1.589583
 H     6.357794    20.036695    -0.547002
 H     5.139901    18.775858    -0.289026
 C     6.838361    20.235280    -3.891992
 H     7.038059    20.186380    -4.967885
 H     7.525505    20.977840    -3.453311
 H     5.815569    20.615643    -3.778211
 C     8.714224    17.897675    -4.949052
 H     8.769580    16.886336    -5.378468
 H     9.750024    18.242021    -4.798996
 H     8.254679    18.544956    -5.706414
 C     8.852181    15.674926    -2.726335
 H     9.140786    15.391533    -3.744897
 H     8.397503    14.792110    -2.260399
 H     9.781195    15.896852    -2.175002
 C     6.778369    16.368318    -0.446724
 H     6.683439    15.294826    -0.676025
 H     5.865851    16.678875     0.076956
 H     7.612301    16.475540     0.266274
 C     1.298434    21.153317    -4.264218
 C     1.947544    21.880940    -5.301570
 C     3.213882    22.353930    -4.778892
 C     3.294257    21.944730    -3.401781
 C     2.136219    21.182482    -3.103747
 C    -0.081010    20.573819    -4.319819
 H    -0.431515    20.453516    -5.352373
 H    -0.808962    21.225409    -3.809364
 H    -0.141233    19.591755    -3.831483
 C     1.346565    22.346159    -6.594255
 H     0.996523    23.387876    -6.506489
 H     0.482663    21.738940    -6.887849
 H     2.064157    22.318201    -7.424900
 C     4.033509    23.448894    -5.395934
 H     4.078759    23.368449    -6.489091
 H     5.064297    23.449795    -5.020410
 H     3.600358    24.435696    -5.159862
 C     4.299437    22.471547    -2.423504
 H     5.331515    22.416928    -2.794246
 H     4.261008    21.936547    -1.467615
 H     4.097832    23.533142    -2.203416
 C     1.784938    20.590145    -1.772015
 H     1.172437    19.684419    -1.877079
 H     1.202697    21.293336    -1.153813
 H     2.678028    20.316750    -1.195496
 C     7.919827    13.835047    -6.688536
 C     7.657016    14.940704    -7.593447
 C     6.484494    14.607544    -8.341754
 C     5.974322    13.344289    -7.862616
 C     6.912678    12.875585    -6.856039
 C     9.168500    13.685095    -5.873660
 H     9.933000    13.116328    -6.427316
 H     8.983668    13.158390    -4.930655
 H     9.610353    14.658203    -5.627721
 C     8.707342    15.915925    -8.056109
 H     9.296513    15.482782    -8.880572
 H     9.407638    16.173074    -7.253410
 H     8.268810    16.853131    -8.416233
 C     6.054874    15.293958    -9.597272
 H     6.693609    14.984631   -10.441162
 H     6.125211    16.388366    -9.515350
 H     5.021760    15.041288    -9.855397
 C     5.219096    12.385396    -8.756346
 H     4.386625    12.860712    -9.284608
 H     4.798512    11.561786    -8.172146
 H     5.894091    11.953135    -9.515068
 C     6.820122    11.560100    -6.152874
 H     7.157886    10.728338    -6.790928
 H     5.786712    11.342339    -5.850691
 H     7.433259    11.557653    -5.244456
 C     4.980671    10.461820    -0.776549
 C     6.804024     9.692489    -3.199079
 C     9.532078    11.388305    -2.972288
 C     9.301143    13.222069    -0.375471
 C     6.516731    12.707594     0.966878
 H     4.331353    11.060230    -0.126190
 H     5.215106     9.534680    -0.227893
 H     4.395818    10.169429    -1.657916
 H     5.460568    12.511905     1.179638
 H     6.677002    13.791582     1.044872
 H     7.104372    12.238927     1.772603
 H    10.067395    13.482165    -1.115147
 H     9.805062    12.673489     0.436896
 H     8.923850    14.159166     0.054426
 H    10.087092    12.329288    -3.080308
 H     9.292667    11.026223    -3.980142
 H    10.222064    10.656174    -2.522774
 H     5.792364     9.756702    -3.622678
 H     6.881371     8.715137    -2.696589
 H     7.510467     9.682554    -4.036536

  214
F9.xyz
Zn     6.160741    18.627578    -7.721639
Zn     2.543143    12.155692    -6.272471
Zn     3.364909    20.035283    -5.050334
Zn     6.606795    13.140847    -2.598866
Zn     2.487092    16.726017    -6.185329
Zn     2.439591    14.255194    -4.775382
Zn     4.507670    14.348227    -3.124464
Zn     6.049708    16.962634    -3.950883
Zn     5.814554    16.164116    -6.786458
Cu     3.603647    17.890951    -3.941964
Cu     4.249008    15.810195    -4.986586
Cu     4.681653    18.127458    -5.952844
Cu     6.232320    14.433879    -4.800619
Zn     4.279610    13.963645    -6.518535
 C     8.157469    12.529680    -0.969443
 C     8.216457    11.615074    -2.085005
 C     6.240587    11.234923    -0.935670
 C     6.940690    12.284112    -0.263806
 C     7.019286    10.823215    -2.058087
 C     1.718436    15.356516    -8.513003
 C     2.475440    16.515758    -8.830191
 C     1.898939    17.629555    -8.161433
 C     0.758038    17.143549    -7.397100
 C     0.662604    15.724802    -7.634057
 C     3.708729    16.521240    -9.663470
 H     3.494071    16.574396   -10.742624
 H     4.286970    15.603937    -9.491465
 H     4.358570    17.368589    -9.410673
 C     2.262025    19.066333    -8.359070
 H     3.338615    19.180058    -8.534348
 H     2.021412    19.671370    -7.476466
 H     1.726373    19.505607    -9.217077
 C    -0.304247    18.032574    -6.824762
 H     0.135020    18.917203    -6.350962
 H    -0.910679    17.524241    -6.064993
 H    -0.993019    18.382969    -7.610723
 C    -0.405407    14.812981    -7.119269
 H    -1.118860    14.536756    -7.912221
 H    -0.983369    15.284979    -6.314858
 H     0.016524    13.875573    -6.723839
 C     1.950763    13.999270    -9.092793
 H     1.477162    13.900537   -10.084330
 H     1.542253    13.210634    -8.449755
 H     3.021701    13.785429    -9.223550
 C     7.294653    19.151561    -9.677894
 C     7.941486    19.818842    -8.578433
 C     7.027990    20.789433    -8.060691
 C     5.824416    20.726362    -8.833670
 C     5.988941    19.728208    -9.838098
 C     7.979786    18.257292   -10.665344
 H     8.713081    17.591926   -10.191767
 H     8.527978    18.855733   -11.411633
 H     7.268254    17.630543   -11.216588
 C     9.385000    19.674889    -8.205074
 H     9.724825    18.632039    -8.248171
 H     9.580170    20.044858    -7.191707
 H    10.025851    20.251878    -8.891373
 C     7.317657    21.823325    -7.018930
 H     7.679746    22.753880    -7.486022
 H     8.087838    21.493930    -6.311301
 H     6.420396    22.079190    -6.442036
 C     4.632735    21.607569    -8.625499
 H     4.903027    22.671226    -8.703972
 H     4.191520    21.452363    -7.628787
 H     3.850115    21.409810    -9.366489
 C     5.052449    19.454943   -10.974865
 H     5.220780    20.168500   -11.797321
 H     3.999864    19.541477   -10.678735
 H     5.193809    18.448353   -11.385908
 C     3.054127     9.852267    -6.713013
 C     2.261523    10.344870    -7.803021
 C     0.986875    10.723967    -7.284051
 C     0.983744    10.455214    -5.872241
 C     2.266918     9.923054    -5.522240
 C     4.375847     9.154593    -6.811143
 H     4.228272     8.078911    -7.002905
 H     4.950177     9.238986    -5.880601
 H     5.001516     9.542227    -7.623523
 C     2.629537    10.328964    -9.254976
 H     3.701614    10.154845    -9.400048
 H     2.375026    11.272478    -9.756645
 H     2.094224     9.525972    -9.785933
 C    -0.205110    11.128585    -8.096457
 H     0.085576    11.642099    -9.021264
 H    -0.874028    11.799057    -7.542163
 H    -0.798819    10.247395    -8.389663
 C    -0.239887    10.474723    -5.010102
 H    -0.919760    11.292576    -5.280095
 H    -0.001622    10.573522    -3.943968
 H    -0.806090     9.536071    -5.126605
 C     2.687836     9.387802    -4.186072
 H     2.912852     8.311954    -4.244055
 H     1.900694     9.514035    -3.434471
 H     3.589503     9.886026    -3.801412
 C     1.270302    15.764771    -2.777805
 C     2.390968    15.905521    -1.968757
 C     1.983656    13.631085    -2.200787
 C     2.884195    14.581338    -1.602225
 C     1.019935    14.350030    -2.970441
 C     0.475167    16.867566    -3.398334
 H     0.040946    16.558383    -4.357250
 H     1.098245    17.753808    -3.607579
 H    -0.353116    17.196104    -2.750880
 C     3.010002    17.192111    -1.543342
 H     2.808403    18.039826    -2.261351
 H     4.091801    17.104113    -1.411481
 H     2.585233    17.588578    -0.606272
 C     3.646375    14.304701    -0.324857
 H     4.118850    13.317371    -0.344600
 H     2.970033    14.344222     0.544810
 H     4.445089    15.035435    -0.155647
 C     1.997158    12.156300    -1.983128
 H     1.573814    11.630427    -2.846418
 H     1.406014    11.870892    -1.096974
 H     3.015330    11.780666    -1.832704
 C    -0.276096    13.779760    -3.483967
 H    -0.706269    14.399628    -4.279060
 H    -1.020807    13.721325    -2.674149
 H    -0.145869    12.772153    -3.888958
 C     6.307005    18.701540    -2.015602
 C     6.864181    19.200331    -3.233621
 C     7.855490    18.283099    -3.688924
 C     7.895499    17.181187    -2.755787
 C     6.920066    17.449236    -1.730317
 C     5.323249    19.447875    -1.173628
 H     4.446934    19.763518    -1.758313
 H     5.779857    20.361467    -0.764268
 H     4.971748    18.852451    -0.323417
 C     6.532067    20.486586    -3.908986
 H     6.512449    20.359281    -4.998282
 H     7.266248    21.275982    -3.675739
 H     5.540396    20.846918    -3.614500
 C     8.784934    18.542694    -4.830565
 H     9.464215    17.699268    -4.999769
 H     9.409729    19.428356    -4.635457
 H     8.239325    18.728074    -5.768006
 C     8.959577    16.136541    -2.640196
 H     9.639598    16.158135    -3.498420
 H     8.544055    15.121284    -2.566398
 H     9.568605    16.307656    -1.738859
 C     6.735266    16.581478    -0.525607
 H     6.647645    15.520415    -0.807789
 H     5.838561    16.854588     0.044642
 H     7.591788    16.661996     0.163918
 C     1.068168    20.995992    -4.158040
 C     1.783144    21.673704    -5.192089
 C     3.000873    22.209892    -4.600230
 C     2.990467    21.868965    -3.209614
 C     1.828080    21.089842    -2.955333
 C    -0.321800    20.442792    -4.243036
 H    -0.739714    20.550455    -5.250297
 H    -0.991983    20.985197    -3.557210
 H    -0.383509    19.380528    -3.970406
 C     1.241276    22.067719    -6.535616
 H     0.726674    23.041074    -6.479984
 H     0.516102    21.338025    -6.917867
 H     2.032546    22.163657    -7.289837
 C     3.899243    23.239521    -5.220535
 H     3.921285    23.162574    -6.313593
 H     4.933231    23.147901    -4.860698
 H     3.561335    24.259873    -4.973422
 C     3.909197    22.455107    -2.182371
 H     4.961070    22.459372    -2.497679
 H     3.850813    21.921150    -1.226975
 H     3.635972    23.504511    -1.982389
 C     1.393499    20.544206    -1.628545
 H     0.874608    19.581918    -1.738268
 H     0.694281    21.225741    -1.116096
 H     2.243921    20.388187    -0.951935
 C     7.768013    13.978223    -6.239207
 C     7.680376    14.974994    -7.318954
 C     6.901248    14.404449    -8.371343
 C     6.444807    13.120227    -7.949485
 C     7.012232    12.839694    -6.675823
 C     9.006795    13.900572    -5.379437
 H     9.866049    13.550763    -5.977590
 H     8.881271    13.217061    -4.535411
 H     9.269897    14.878624    -4.967905
 C     8.723915    16.037114    -7.527179
 H     9.663458    15.589130    -7.893222
 H     8.951911    16.572439    -6.600916
 H     8.397564    16.783597    -8.260536
 C     6.786856    14.975488    -9.749611
 H     7.708515    14.772630   -10.319163
 H     6.646607    16.062699    -9.735455
 H     5.954925    14.535635   -10.311296
 C     5.678237    12.141640    -8.789861
 H     5.104902    12.642848    -9.579583
 H     4.962825    11.572030    -8.186028
 H     6.352679    11.421066    -9.281421
 C     6.864187    11.545287    -5.943256
 H     7.289765    10.707197    -6.516261
 H     5.805948    11.306292    -5.760085
 H     7.357518    11.587361    -4.966906
 C     4.990620    10.553314    -0.471038
 C     6.702609     9.662265    -2.951975
 C     9.441308    11.325721    -2.900073
 C     9.276420    13.399874    -0.484189
 C     6.564488    12.926901     1.036242
 H     4.331677    11.222490     0.097150
 H     5.228686     9.704285     0.190767
 H     4.412274    10.147127    -1.311370
 H     5.517458    12.736777     1.299298
 H     6.709721    14.015686     1.017674
 H     7.181772    12.535731     1.861052
 H     9.961394    13.677740    -1.294133
 H     9.873049    12.880408     0.283632
 H     8.906241    14.329068    -0.031777
 H    10.085589    12.207854    -3.000411
 H     9.202376    10.974030    -3.912165
 H    10.045625    10.538272    -2.420994
 H     5.670100     9.697080    -3.327665
 H     6.817381     8.705241    -2.418477
 H     7.366846     9.628104    -3.823022

  214
F10.xyz
Zn     6.201243    18.617905    -7.772551
Zn     2.798328    11.995202    -6.468099
Zn     3.331889    20.161156    -5.027716
Zn     6.606083    13.201030    -2.601367
Zn     2.448063    17.086527    -6.188832
Zn     2.689021    13.869061    -4.892448
Zn     4.566936    14.466319    -3.071714
Zn     6.004230    17.048055    -4.048574
Zn     5.607551    16.196431    -6.887679
Cu     3.585848    17.989370    -4.000296
Zn     4.080918    15.839217    -4.995779
Cu     4.695087    18.295769    -5.992919
Cu     6.262095    14.625022    -4.788142
Cu     4.515242    13.916697    -6.498384
 C     8.162894    12.523466    -1.028347
 C     7.905787    11.506201    -2.032454
 C     6.154594    11.495392    -0.516187
 C     7.075133    12.510807    -0.108708
 C     6.647018    10.889571    -1.702633
 C     1.703294    15.501527    -8.461866
 C     2.463160    16.645154    -8.831017
 C     1.878949    17.789628    -8.228344
 C     0.730178    17.335437    -7.444139
 C     0.639712    15.904982    -7.622294
 C     3.684770    16.610196    -9.681914
 H     3.452306    16.672120   -10.757300
 H     4.232034    15.672110    -9.521211
 H     4.369055    17.435348    -9.444503
 C     2.251350    19.213841    -8.496735
 H     3.331851    19.307174    -8.660631
 H     2.003634    19.867609    -7.652503
 H     1.734541    19.609213    -9.386851
 C    -0.372068    18.231728    -6.964327
 H     0.020526    19.209396    -6.665569
 H    -0.902174    17.816134    -6.098160
 H    -1.117915    18.400556    -7.758187
 C    -0.453559    15.014229    -7.121323
 H    -1.135851    14.723380    -7.936364
 H    -1.066675    15.506868    -6.356861
 H    -0.058226    14.082415    -6.691592
 C     1.964445    14.112530    -8.939984
 H     1.707340    13.992134   -10.005007
 H     1.382280    13.378182    -8.371215
 H     3.022904    13.833227    -8.828329
 C     7.439873    19.196121    -9.599486
 C     8.032606    19.864884    -8.469708
 C     7.093686    20.826133    -7.991033
 C     5.927170    20.765586    -8.820446
 C     6.139750    19.772604    -9.821002
 C     8.183314    18.311441   -10.553006
 H     8.874165    17.631192   -10.037859
 H     8.787833    18.916379   -11.248835
 H     7.505830    17.701375   -11.162773
 C     9.458108    19.713391    -8.034940
 H     9.778276    18.663166    -8.009620
 H     9.624539    20.134077    -7.036855
 H    10.134544    20.239430    -8.727790
 C     7.311524    21.833368    -6.906815
 H     7.686171    22.782642    -7.323199
 H     8.043395    21.491729    -6.165025
 H     6.377825    22.059674    -6.376750
 C     4.729485    21.650096    -8.660826
 H     5.007640    22.711787    -8.739479
 H     4.252812    21.506737    -7.678672
 H     3.973054    21.449789    -9.427707
 C     5.256137    19.490600   -10.997864
 H     5.489904    20.168992   -11.833872
 H     4.193426    19.620416   -10.759586
 H     5.384712    18.465659   -11.366751
 C     3.056354     9.794872    -7.108498
 C     2.033772    10.454681    -7.894025
 C     0.883024    10.614362    -7.053408
 C     1.182833    10.044712    -5.775493
 C     2.520691     9.560986    -5.802755
 C     4.286089     9.137429    -7.659469
 H     4.051913     8.111069    -7.986951
 H     5.086424     9.058857    -6.913030
 H     4.692692     9.663165    -8.531255
 C     2.081775    10.658388    -9.379032
 H     3.074631    10.975137    -9.723558
 H     1.362810    11.417513    -9.708955
 H     1.835255     9.724277    -9.909053
 C    -0.443199    11.170471    -7.476625
 H    -0.339532    11.882758    -8.305123
 H    -0.947432    11.696166    -6.654686
 H    -1.123408    10.374230    -7.819310
 C     0.203410     9.812492    -4.665196
 H    -0.685432    10.447407    -4.760654
 H     0.636077     9.987683    -3.670501
 H    -0.147302     8.767509    -4.676837
 C     3.215389     8.826197    -4.698732
 H     3.029742     7.740814    -4.753533
 H     2.873515     9.160300    -3.709937
 H     4.302015     8.971040    -4.737115
 C     1.206701    15.416186    -3.000402
 C     2.198982    15.736670    -2.082750
 C     2.204621    13.427074    -2.325990
 C     2.851386    14.516788    -1.646196
 C     1.210338    13.980173    -3.204425
 C     0.310130    16.390113    -3.691493
 H    -0.018011    16.014955    -4.666453
 H     0.822745    17.348283    -3.874507
 H    -0.590638    16.614420    -3.098002
 C     2.630692    17.116047    -1.711106
 H     2.419578    17.857968    -2.536126
 H     3.697769    17.159211    -1.468722
 H     2.076071    17.548746    -0.863563
 C     3.600239    14.391560    -0.339206
 H     4.318890    13.564977    -0.352108
 H     2.897093    14.224830     0.492694
 H     4.164398    15.304495    -0.114105
 C     2.453255    11.971181    -2.095138
 H     2.223290    11.385577    -2.995061
 H     1.834227    11.578023    -1.271801
 H     3.503576    11.786021    -1.838400
 C     0.038295    13.204588    -3.756695
 H    -0.486770    13.774756    -4.531668
 H    -0.689600    12.983428    -2.959563
 H     0.346499    12.254548    -4.203161
 C     6.216498    18.646505    -1.927068
 C     6.734925    19.222864    -3.129635
 C     7.740352    18.352572    -3.653394
 C     7.826378    17.211101    -2.773669
 C     6.878336    17.409421    -1.707791
 C     5.203722    19.304352    -1.043827
 H     4.340824    19.663446    -1.623226
 H     5.635002    20.177286    -0.529130
 H     4.830445    18.625658    -0.267640
 C     6.401968    20.557415    -3.699931
 H     6.379754    20.519860    -4.795565
 H     7.143333    21.319177    -3.404226
 H     5.416125    20.898452    -3.370378
 C     8.651596    18.699106    -4.787087
 H     9.293567    17.857490    -5.067259
 H     9.312613    19.538383    -4.518387
 H     8.087762    18.994270    -5.683187
 C     8.887515    16.158992    -2.787377
 H     9.391395    16.111761    -3.759704
 H     8.474643    15.161752    -2.580017
 H     9.657608    16.362117    -2.026113
 C     6.722868    16.478991    -0.550216
 H     6.598301    15.434506    -0.878224
 H     5.857751    16.740799     0.071327
 H     7.608341    16.502376     0.105509
 C     1.084808    21.062197    -4.135921
 C     1.742425    21.771658    -5.189379
 C     2.949066    22.361191    -4.629823
 C     2.993344    22.020714    -3.241535
 C     1.870317    21.193741    -2.953704
 C    -0.254579    20.392245    -4.191151
 H    -0.749834    20.557095    -5.154336
 H    -0.920204    20.794090    -3.412024
 H    -0.198361    19.305442    -4.032261
 C     1.159615    22.138525    -6.523239
 H     0.626073    23.101516    -6.466368
 H     0.440440    21.390804    -6.880725
 H     1.931035    22.243196    -7.297390
 C     3.809472    23.392210    -5.299241
 H     3.815858    23.274677    -6.389326
 H     4.851817    23.337910    -4.956321
 H     3.451020    24.412476    -5.084442
 C     3.933696    22.607922    -2.234719
 H     4.885657    22.913341    -2.686230
 H     4.160407    21.913852    -1.415765
 H     3.493598    23.509535    -1.777132
 C     1.488568    20.653550    -1.608859
 H     0.936473    19.708277    -1.695325
 H     0.836825    21.355401    -1.061905
 H     2.365570    20.472090    -0.973764
 C     7.713038    13.815961    -6.156769
 C     7.798739    14.842270    -7.168984
 C     6.853390    14.559373    -8.185562
 C     6.177162    13.310612    -7.841647
 C     6.739328    12.846728    -6.615323
 C     8.888061    13.456885    -5.278828
 H     9.637427    12.884861    -5.852143
 H     8.585883    12.844458    -4.424771
 H     9.385817    14.346622    -4.879730
 C     8.856241    15.898119    -7.233757
 H     9.749167    15.528371    -7.764476
 H     9.173611    16.206496    -6.231936
 H     8.505219    16.796724    -7.758696
 C     6.887415    15.150200    -9.567214
 H     7.743301    14.747252   -10.133106
 H     6.988302    16.241306    -9.550830
 H     5.982797    14.912786   -10.135916
 C     5.499838    12.448684    -8.873982
 H     4.841997    13.031179    -9.530550
 H     4.886894    11.671767    -8.406594
 H     6.246252    11.952343    -9.517216
 C     6.525459    11.503628    -5.987361
 H     7.278158    10.777714    -6.336129
 H     5.532232    11.102425    -6.221754
 H     6.599264    11.564608    -4.892356
 C     4.985904    11.016702     0.290694
 C     6.050823     9.715008    -2.414509
 C     8.942498    10.888617    -2.925902
 C     9.456406    13.261636    -0.855106
 C     6.963950    13.330761     1.139456
 H     4.407185    11.835694     0.738030
 H     5.332426    10.385122     1.125053
 H     4.296961    10.406260    -0.305422
 H     5.946058    13.714007     1.296325
 H     7.642565    14.191590     1.119427
 H     7.221574    12.734284     2.029778
 H     9.959359    13.439849    -1.813897
 H    10.154026    12.690838    -0.220994
 H     9.307894    14.238539    -0.377799
 H     9.758776    11.584123    -3.152625
 H     8.526374    10.540905    -3.880543
 H     9.393224    10.012528    -2.431530
 H     4.955946     9.708006    -2.343558
 H     6.410130     8.760436    -1.996065
 H     6.308909     9.716428    -3.481331
